# Supplementary material for: Experimental study on the effect of Coumarone resin on the performance of SBS-modified asphalt
Source: PLoS One. 2024 Apr 18;19(4):e0301528. doi: 10.1371/journal.pone.0301528 (PMC11025964; doi:10.1371/journal.pone.0301528)
Supplement: S1 Data — (ZIP) [file pone.0301528.s001.zip]

Archive with 17 entries (16 files):
- test data/
- test data/MSCR1.csv
- test data/MSCR2.csv
- test data/MSCR3.csv
- test data/MSCR4.csv
- test data/MSCR5.csv
- test data/Temperature frequency sweep1.csv
- test data/Temperature frequency sweep2.csv
- test data/Temperature frequency sweep3.csv
- test data/Temperature frequency sweep4.csv
- test data/Temperature frequency sweep5.csv
- test data/fatigue performance evaluation1.csv
- test data/fatigue performance evaluation2.csv
- test data/fatigue performance evaluation3.csv
- test data/fatigue performance evaluation4.csv
- test data/fatigue performance evaluation5.csv
- test data/physical property.xls
