# Supplementary material for: Experimental study on the effect of Coumarone resin on the performance of SBS-modified asphalt
Source: PLoS One. 2024 Apr 18;19(4):e0301528. doi: 10.1371/journal.pone.0301528 (PMC11025964; doi:10.1371/journal.pone.0301528)
Supplement: S1 Data — (ZIP) [file pone.0301528.s001.zip › test data/MSCR2.csv]

Company name	Experiment Name	Material name	Sample Description	Sample ID	Batch number	Operator name	Plate diameter	Temperature control method	Temperature(°C)	Non-recoverable creep compliance at 0.1kPa (kPa-1)	Non-recoverable creep compliance at 3.2kPa (kPa-1)	Percent difference between non-recoverable creep compliance (%)	Percent recoverable strain at 0.1kPa (%)	Percent recoverable strain at 3.2kPa (%)	Percent difference between average percent recovery (%)	Average creep strain at 0.1kPa (Strain)	Average creep strain at 3.2kPa (Strain)	Average end strain at 0.1kPa (Strain)	Average end strain at 3.2kPa (Strain)	Average recoverable strain at 0.1kPa (Strain)	Average recoverable strain at 3.2kPa (Strain)	Percent non-recoverable strain at 0.1kPa (% Strain)	Percent non-recoverable strain at 3.2kPa (% Strain)	Test result	% Recoverable Strain 3.2kPa Passing Point	Notes
Malvern Panalytical Ltd	AASHTO_0007-1 TP-70 Multiple Stress Creep Recovery	Cannon oil N2700000SP	Enter sample description...				25.00	Peltier Dry Chamber	64.00	0.9301	1.466	57.7	38.2	17.2	55.0	0.1504	5.667	0.09301	4.693	0.05742	0.9740	61.8	82.8	FAIL - The result fell below the comparison line at 64.0°C	26.6
