# Supplementary material for: Experimental study on the effect of Coumarone resin on the performance of SBS-modified asphalt
Source: PLoS One. 2024 Apr 18;19(4):e0301528. doi: 10.1371/journal.pone.0301528 (PMC11025964; doi:10.1371/journal.pone.0301528)
Supplement: S1 Data — (ZIP) [file pone.0301528.s001.zip › test data/Temperature frequency sweep1.csv]

Time (action)(s)	Sample Description	Temperature(°C)	Angular frequency(rad/s)	Complex shear strain(%)	Complex shear stress(kPa)	Shear modulus (complex component)(kPa)	Shear modulus (elastic component)(kPa)	Shear modulus (viscous component)(kPa)	Shear viscosity (complex component)(mPa s)	Phase angle(°)	Harmonic distortion(%)	Point Notes
82.83	Enter sample description...	40	0.1	0.304098	7.11E-03	2.337	0.418	2.3	2.34E+07	79.69	25	2.375658191
142.5	Enter sample description...	40	0.1585	0.179261	6.42E-03	3.583	0.636	3.526	2.26E+07	79.78	34.27	3.641229663
187.5	Enter sample description...	40	0.2512	0.0527046	2.74E-03	5.198	1.476	4.984	2.07E+07	73.5	27.64	5.422294133
223.3	Enter sample description...	40	0.3981	0.405827	0.03399	8.376	2.655	7.944	2.10E+07	71.52	18.46	8.833266567
253.3	Enter sample description...	40	0.631	0.533908	0.06571	12.306	3.57	11.777	1.95E+07	73.14	2.042	12.86124027
279.6	Enter sample description...	40	1	0.749726	0.1348	17.983	6.484	16.774	1.80E+07	68.87	10.46	19.28378642
307.5	Enter sample description...	40	1.585	0.801368	0.2006	25.034	8.567	23.523	1.58E+07	69.99	2.005	26.64833407
332.5	Enter sample description...	40	2.512	0.79295	0.279	35.18	12.875	32.74	1.40E+07	68.53	0.7915	37.81221275
358.9	Enter sample description...	40	3.981	0.800217	0.403	50.365	19.242	46.545	1.27E+07	67.54	0.588	54.51241344
384.8	Enter sample description...	40	6.31	0.797293	0.5555	69.667	27.699	63.924	1.10E+07	66.57	0.08702	75.94688171
409.9	Enter sample description...	40	10	0.793212	0.77	97.073	39.086	88.856	9.71E+06	66.26	0.1322	106.0738343
435.1	Enter sample description...	40.01	15.85	0.804513	1.089	135.384	54.787	123.803	8.54E+06	66.13	0.01425	148.0854315
460.1	Enter sample description...	40	25.12	0.797932	1.496	187.451	75.922	171.388	7.46E+06	66.11	8.55E-03	205.0689665
485.1	Enter sample description...	40.01	39.81	0.797553	2.088	261.853	106.52	239.208	6.58E+06	66	0.01074	286.7083869
510.2	Enter sample description...	40.01	63.1	0.820324	3.043	370.904	150.95	338.798	5.88E+06	65.98	9.15E-03	406.1738499
535.3	Enter sample description...	40.01	100	0.79415	4.073	512.823	223.219	461.693	5.13E+06	64.2	0.01132	569.7581359
82.83	Enter sample description...	45.01	0.1	0.390907	4.14E-03	1.058	0.201	1.039	1.06E+07	79.06	18.57	1.077729495
142.5	Enter sample description...	45	0.1585	0.402573	6.35E-03	1.578	0.272	1.554	9.96E+06	80.06	18.75	1.602247562
187.5	Enter sample description...	45	0.2512	0.10722	2.89E-03	2.696	0.416	2.664	1.07E+07	81.13	79.9	2.72893885
223.3	Enter sample description...	45	0.3981	0.405776	0.01475	3.634	0.907	3.519	9.13E+06	75.54	40.91	3.753530859
253.3	Enter sample description...	45	0.631	0.62843	0.03707	5.898	1.396	5.731	9.35E+06	76.31	9.112	6.071459022
279.6	Enter sample description...	45	1	0.771604	0.06541	8.477	2.387	8.134	8.48E+06	73.64	9.705	8.836401922
307.5	Enter sample description...	45	1.585	0.809781	0.09678	11.951	3.212	11.511	7.54E+06	74.41	4.091	12.40975982
332.5	Enter sample description...	45	2.512	0.806427	0.1394	17.289	5.43	16.414	6.88E+06	71.7	0.2895	18.21378513
358.8	Enter sample description...	45	3.981	0.807877	0.2034	25.181	8.513	23.699	6.33E+06	70.24	0.03988	26.76248267
384.8	Enter sample description...	45	6.31	0.801931	0.2843	35.454	12.877	33.033	5.62E+06	68.7	0.04029	38.06240731
409.9	Enter sample description...	45	10	0.802459	0.3971	49.481	18.876	45.739	4.95E+06	67.57	0.0381	53.54402237
435	Enter sample description...	45	15.85	0.806605	0.5618	69.645	27.33	64.058	4.39E+06	66.89	0.02492	75.74055868
460.1	Enter sample description...	45	25.12	0.799622	0.771	96.42	38.374	88.455	3.84E+06	66.55	5.25E-03	105.1273616
485.1	Enter sample description...	45.01	39.81	0.799219	1.08	135.171	53.982	123.924	3.40E+06	66.46	4.67E-03	147.4786131
510.2	Enter sample description...	45.01	63.1	0.818686	1.545	188.657	75.989	172.677	2.99E+06	66.25	0.01415	206.1655613
535.2	Enter sample description...	45.01	100	0.803973	2.114	262.89	108.974	239.24	2.63E+06	65.51	0.01133	288.9557752
82.83	Enter sample description...	50.01	0.1	0.228147	1.09E-03	0.477	0.083	0.47	4.77E+06	79.96	33.34	0.48447905
142.5	Enter sample description...	50	0.1585	0.36888	2.71E-03	0.734	0.124	0.723	4.63E+06	80.25	7.191	0.744848296
187.5	Enter sample description...	50	0.2512	0.44777	5.11E-03	1.141	0.176	1.128	4.54E+06	81.15	17.13	1.154877261
223.3	Enter sample description...	50	0.3981	0.328322	5.15E-03	1.57	0.228	1.553	3.94E+06	81.65	64.44	1.586989891
253.3	Enter sample description...	50	0.631	0.752507	0.01988	2.641	0.513	2.591	4.19E+06	78.8	4.508	2.692646326
279.6	Enter sample description...	50	1	0.777987	0.03083	3.963	0.906	3.858	3.96E+06	76.78	7.455	4.071532617
307.5	Enter sample description...	50	1.585	0.783899	0.04565	5.824	1.249	5.688	3.67E+06	77.61	4.066	5.963778015
332.5	Enter sample description...	50	2.512	0.788224	0.06859	8.701	2.169	8.427	3.46E+06	75.57	2.104	8.985981667
358.9	Enter sample description...	50	3.981	0.782857	0.1002	12.806	3.688	12.263	3.22E+06	73.26	0.9109	13.37532413
384.8	Enter sample description...	50	6.31	0.798489	0.1457	18.245	5.708	17.33	2.89E+06	71.77	0.2765	19.21316007
409.9	Enter sample description...	50	10	0.806584	0.2123	26.321	8.92	24.763	2.63E+06	70.19	0.1795	27.98287561
435	Enter sample description...	50	15.85	0.804696	0.3016	37.478	13.545	34.944	2.37E+06	68.81	0.09351	40.20525692
460.1	Enter sample description...	50	25.12	0.798694	0.4132	51.729	19.56	47.888	2.06E+06	67.78	0.01635	55.89232559
485.1	Enter sample description...	50	39.81	0.801378	0.5813	72.538	28.189	66.837	1.82E+06	67.13	0.01561	78.74653257
510.2	Enter sample description...	50	63.1	0.829682	0.8518	102.66	40.613	94.285	1.63E+06	66.7	0.01439	111.8041502
535.3	Enter sample description...	50.01	100	0.803389	1.138	141.656	57.986	129.244	1.42E+06	65.84	7.12E-03	155.2960416
82.83	Enter sample description...	55.01	0.1	0.175816	4.00E-04	0.228	0.038	0.224	2.28E+06	80.39	20.73	0.231272994
142.5	Enter sample description...	55	0.1585	0.219052	7.43E-04	0.339	0.057	0.334	2.14E+06	80.27	2.556	0.343989628
187.5	Enter sample description...	55	0.2512	0.41182	2.12E-03	0.514	0.082	0.507	2.05E+06	80.84	8.857	0.520699569
223.3	Enter sample description...	55	0.3981	0.566065	4.53E-03	0.8	0.137	0.789	2.01E+06	80.15	2.534	0.812069446
253.3	Enter sample description...	55	0.631	0.939015	0.01218	1.297	0.231	1.277	2.06E+06	79.73	16.37	1.318287033
279.6	Enter sample description...	55	1	0.833516	0.01524	1.828	0.32	1.8	1.83E+06	79.92	6.144	1.85689265
307.5	Enter sample description...	55	1.585	0.755364	0.02093	2.771	0.528	2.72	1.75E+06	79.01	1.871	2.823152207
332.5	Enter sample description...	55	2.512	0.801299	0.03447	4.301	0.948	4.195	1.71E+06	77.27	4.627	4.410067971
358.9	Enter sample description...	55	3.981	0.80301	0.04936	6.147	1.426	5.979	1.54E+06	76.59	0.2347	6.320315516
384.9	Enter sample description...	55	6.31	0.80095	0.07319	9.137	2.367	8.825	1.45E+06	74.99	0.09897	9.461446396
409.9	Enter sample description...	55	10	0.800388	0.1064	13.292	3.798	12.738	1.33E+06	73.4	0.01558	13.87275758
435.1	Enter sample description...	55	15.85	0.805088	0.1558	19.35	6.066	18.374	1.22E+06	71.73	0.03247	20.38149534
460.1	Enter sample description...	55	25.12	0.798972	0.2212	27.686	9.421	26.034	1.10E+06	70.11	0.02611	29.44892169
485.1	Enter sample description...	55	39.81	0.801978	0.314	39.152	14.176	36.496	9.84E+05	68.77	0.02358	42.01246869
510.2	Enter sample description...	55	63.1	0.825009	0.4559	55.265	21.059	51.095	8.76E+05	67.6	0.01541	59.79003294
535.3	Enter sample description...	55	100	0.802385	0.6126	76.347	30.474	70.002	7.64E+05	66.48	8.93E-03	83.28588617
82.83	Enter sample description...	60.01	0.1	0.170076	1.92E-04	0.113	0.022	0.111	1.13E+06	78.98	11.28	0.115138502
142.5	Enter sample description...	60	0.1585	0.183604	3.10E-04	0.169	0.03	0.166	1.07E+06	79.64	1.601	0.171823002
187.5	Enter sample description...	60	0.2512	0.230775	5.79E-04	0.251	0.04	0.248	9.98E+05	80.76	42.88	0.254329319
223.3	Enter sample description...	60	0.3981	1.00657	3.97E-03	0.395	0.063	0.39	9.92E+05	80.79	2.007	0.400205196
253.3	Enter sample description...	60	0.631	0.37068	2.06E-03	0.556	0.082	0.55	8.81E+05	81.57	19.31	0.562133072
279.6	Enter sample description...	60	1	0.776257	6.93E-03	0.893	0.136	0.883	8.93E+05	81.23	11.11	0.903664588
307.5	Enter sample description...	60	1.585	0.816306	0.01119	1.37	0.246	1.348	8.65E+05	79.66	2.305	1.392795585
332.5	Enter sample description...	60	2.512	0.814103	0.0169	2.076	0.383	2.04	8.26E+05	79.36	1.15	2.112596949
358.8	Enter sample description...	60	3.981	0.800924	0.02487	3.105	0.617	3.043	7.80E+05	78.54	0.03511	3.168608732
384.8	Enter sample description...	60	6.31	0.802006	0.03735	4.656	1.006	4.547	7.38E+05	77.53	0.1155	4.769217181
409.9	Enter sample description...	60	10	0.799784	0.05538	6.925	1.655	6.724	6.93E+05	76.17	0.05011	7.132939993
435	Enter sample description...	60	15.85	0.803938	0.08232	10.24	2.708	9.875	6.46E+05	74.67	0.02663	10.619716
460	Enter sample description...	60	25.12	0.8001	0.1194	14.918	4.366	14.264	5.94E+05	72.98	0.03202	15.60438327
485.1	Enter sample description...	60	39.81	0.801576	0.1726	21.529	6.895	20.395	5.41E+05	71.32	0.02122	22.73102012
510.2	Enter sample description...	60	63.1	0.822654	0.2523	30.671	10.557	28.797	4.86E+05	69.87	0.02721	32.67386741
535.2	Enter sample description...	60	100	0.804389	0.3446	42.84	15.699	39.86	4.28E+05	68.5	0.01792	46.05484643
82.83	Enter sample description...	65.01	0.1	0.164954	1.03E-04	0.062	0.013	0.061	6.23E+05	77.66	3.774	0.063475843
142.5	Enter sample description...	65.01	0.1585	0.172333	1.58E-04	0.091	0.018	0.09	5.77E+05	78.62	2.315	0.092837949
187.5	Enter sample description...	65.01	0.2512	0.246755	3.25E-04	0.132	0.019	0.13	5.24E+05	81.66	96.91	0.133425018
223.3	Enter sample description...	65	0.3981	0.727957	1.52E-03	0.208	0.036	0.205	5.23E+05	80.09	1.433	0.21117671
253.3	Enter sample description...	65	0.631	1.06807	3.39E-03	0.317	0.056	0.312	5.03E+05	79.79	3.002	0.322141606
279.6	Enter sample description...	65	1	0.769245	3.63E-03	0.471	0.078	0.465	4.71E+05	80.46	9.647	0.477662486
307.5	Enter sample description...	65	1.585	0.82286	5.91E-03	0.718	0.124	0.707	4.53E+05	80.07	0.3443	0.729010426
332.5	Enter sample description...	65	2.512	0.791746	8.57E-03	1.083	0.189	1.066	4.31E+05	79.92	0.3205	1.100117473
358.9	Enter sample description...	65	3.981	0.801659	0.01315	1.64	0.3	1.613	4.12E+05	79.47	0.09145	1.668310208
384.9	Enter sample description...	65	6.31	0.799707	0.01979	2.475	0.481	2.428	3.92E+05	78.79	0.04556	2.523487619
409.9	Enter sample description...	65	10	0.800431	0.02973	3.714	0.775	3.632	3.71E+05	77.95	0.05022	3.798238971
435.1	Enter sample description...	65	15.85	0.803615	0.04459	5.549	1.263	5.403	3.50E+05	76.84	0.04209	5.699565015
460.1	Enter sample description...	65	25.12	0.800624	0.06584	8.224	2.06	7.962	3.27E+05	75.49	0.04136	8.496426372
485.2	Enter sample description...	65	39.81	0.80143	0.0968	12.078	3.346	11.605	3.03E+05	73.92	0.03428	12.5721544
510.2	Enter sample description...	65	63.1	0.831043	0.1457	17.534	5.404	16.681	2.78E+05	72.05	0.02876	18.43493057
535.3	Enter sample description...	65	100	0.803388	0.2003	24.932	8.366	23.487	2.49E+05	70.39	0.02461	26.47300187
82.83	Enter sample description...	70.01	0.1	0.162963	6.03E-05	0.037	0.009	0.036	3.70E+05	75.22	2.667	0.03827286
142.5	Enter sample description...	70	0.1585	0.16697	8.99E-05	0.054	0.013	0.052	3.40E+05	76.48	1.966	0.055548129
187.5	Enter sample description...	70	0.2512	0.276232	2.13E-04	0.077	0.012	0.076	3.06E+05	81.27	106.6	0.077911159
223.3	Enter sample description...	70	0.3981	0.723524	8.73E-04	0.121	0.023	0.118	3.03E+05	78.84	7.338	0.123349152
253.3	Enter sample description...	70	0.631	0.873408	1.56E-03	0.178	0.034	0.175	2.83E+05	78.88	3.271	0.181430755
279.6	Enter sample description...	70	1	0.827162	2.24E-03	0.271	0.05	0.266	2.71E+05	79.44	2.044	0.275705052
307.5	Enter sample description...	70	1.585	0.788261	3.21E-03	0.407	0.076	0.399	2.57E+05	79.16	1.933	0.414450059
332.5	Enter sample description...	70	2.512	0.803319	4.92E-03	0.612	0.114	0.601	2.44E+05	79.31	0.136	0.622891396
358.9	Enter sample description...	70	3.981	0.80044	7.38E-03	0.921	0.172	0.905	2.32E+05	79.23	0.08773	0.93763936
384.8	Enter sample description...	70	6.31	0.800487	0.01111	1.388	0.265	1.362	2.20E+05	78.99	0.08059	1.414219418
409.9	Enter sample description...	70	10	0.800351	0.01671	2.088	0.415	2.046	2.09E+05	78.55	0.08466	2.130698981
435.1	Enter sample description...	70	15.85	0.803412	0.02518	3.134	0.657	3.064	1.98E+05	77.89	0.07783	3.205804171
460.1	Enter sample description...	70	25.12	0.80038	0.03747	4.682	1.053	4.562	1.86E+05	77	0.06639	4.805912874
485.1	Enter sample description...	70	39.81	0.801171	0.0557	6.953	1.707	6.74	1.75E+05	75.79	0.05095	7.173678954
510.2	Enter sample description...	70	63.1	0.827063	0.08463	10.233	2.798	9.843	1.62E+05	74.13	0.02241	10.64047647
535.3	Enter sample description...	70	100	0.804494	0.119	14.797	4.687	14.035	1.48E+05	71.53	0.0178	15.60389345
82.83	Enter sample description...	75.01	0.1	0.161774	3.57E-05	0.022	0.006	0.021	2.21E+05	74.33	2.352	0.022853452
142.5	Enter sample description...	75.01	0.1585	0.164102	5.35E-05	0.033	0.008	0.032	2.06E+05	76.07	2.432	0.034005603
187.5	Enter sample description...	75.01	0.2512	0.265965	1.25E-04	0.047	0.008	0.046	1.87E+05	80.48	120.2	0.04766203
223.3	Enter sample description...	75	0.3981	0.623771	4.49E-04	0.072	0.014	0.071	1.81E+05	78.44	11.74	0.073501183
253.3	Enter sample description...	75	0.631	0.78468	8.44E-04	0.108	0.022	0.105	1.70E+05	78.46	0.9852	0.110243886
279.6	Enter sample description...	75	1	0.779225	1.25E-03	0.16	0.031	0.157	1.60E+05	78.65	1.586	0.163214327
307.5	Enter sample description...	75	1.585	0.818392	1.97E-03	0.24	0.048	0.235	1.52E+05	78.48	0.9736	0.244968916
332.5	Enter sample description...	75	2.512	0.801798	2.88E-03	0.359	0.07	0.352	1.43E+05	78.69	0.1583	0.366160765
358.9	Enter sample description...	75	3.981	0.800203	4.31E-03	0.539	0.106	0.528	1.35E+05	78.69	0.1473	0.54975112
384.8	Enter sample description...	75	6.31	0.80044	6.47E-03	0.808	0.159	0.792	1.28E+05	78.64	0.1484	0.82426133
409.9	Enter sample description...	75	10	0.80033	9.71E-03	1.213	0.242	1.189	1.21E+05	78.47	0.1427	1.238157925
435.1	Enter sample description...	75	15.85	0.80294	0.01462	1.821	0.374	1.782	1.15E+05	78.15	0.1354	1.86092364
460.1	Enter sample description...	75	25.12	0.800546	0.02183	2.727	0.584	2.663	1.09E+05	77.63	0.1109	2.792234403
485.1	Enter sample description...	75	39.81	0.801419	0.03263	4.071	0.929	3.964	1.02E+05	76.81	0.0763	4.181975231
510.2	Enter sample description...	75	63.1	0.825405	0.04987	6.042	1.5	5.853	9.58E+04	75.63	0.04962	6.238210779
535.3	Enter sample description...	75	100	0.804717	0.07134	8.865	2.58	8.481	8.87E+04	73.08	0.01583	9.267935909
82.83	Enter sample description...	80.01	0.1	0.1609	2.24E-05	0.014	0.004	0.013	1.39E+05	73.11	5.077	0.014634001
142.5	Enter sample description...	80.01	0.1585	0.162435	3.22E-05	0.02	0.005	0.019	1.25E+05	74.93	3.454	0.020716022
187.5	Enter sample description...	80	0.2512	0.25069	7.09E-05	0.028	0.005	0.028	1.13E+05	80.58	149.9	0.028386104
223.3	Enter sample description...	80	0.3981	0.61157	2.64E-04	0.043	0.008	0.042	1.08E+05	79.91	17.87	0.043681002
253.3	Enter sample description...	80	0.631	0.798445	5.19E-04	0.065	0.011	0.064	1.03E+05	80.03	1.151	0.066004878
279.6	Enter sample description...	80	1	0.700323	6.86E-04	0.098	0.017	0.096	9.80E+04	79.87	2.709	0.099564488
307.5	Enter sample description...	80.01	1.585	0.81122	1.20E-03	0.147	0.026	0.145	9.29E+04	79.66	0.33	0.14944595
332.5	Enter sample description...	80	2.512	0.801652	1.77E-03	0.221	0.041	0.217	8.81E+04	79.35	0.4496	0.224903321
358.9	Enter sample description...	80	3.981	0.800376	2.66E-03	0.332	0.063	0.326	8.33E+04	79.1	0.2196	0.338145412
384.9	Enter sample description...	80	6.31	0.800828	3.98E-03	0.497	0.096	0.488	7.88E+04	78.83	0.2311	0.506666506
409.9	Enter sample description...	80	10	0.800447	5.97E-03	0.745	0.148	0.73	7.45E+04	78.58	0.2355	0.76015427
435.1	Enter sample description...	80	15.85	0.802557	8.96E-03	1.117	0.227	1.093	7.05E+04	78.27	0.224	1.140988753
460.1	Enter sample description...	80	25.12	0.800695	0.01338	1.671	0.351	1.634	6.65E+04	77.89	0.184	1.709284866
485.2	Enter sample description...	80	39.81	0.801396	0.02003	2.499	0.551	2.437	6.28E+04	77.26	0.1208	2.562472853
510.3	Enter sample description...	80	63.1	0.824098	0.03071	3.727	0.878	3.622	5.91E+04	76.38	0.08305	3.835468991
535.3	Enter sample description...	80	100	0.803806	0.04445	5.53	1.519	5.317	5.53E+04	74.06	0.0237	5.7522099
82.83	Enter sample description...	85.01	0.1	0.160718	1.37E-05	0.008	0.002	0.008	8.49E+04	76.89	9.418	0.008215392
142.5	Enter sample description...	85.01	0.1585	0.161453	1.97E-05	0.012	0.003	0.012	7.68E+04	75.49	5.644	0.012397509
187.5	Enter sample description...	85	0.2512	0.252928	4.24E-05	0.017	0.002	0.017	6.67E+04	81.62	167.7	0.017185296
223.3	Enter sample description...	85	0.3981	0.605337	1.54E-04	0.025	0.004	0.025	6.40E+04	81.94	21.58	0.025252018
253.3	Enter sample description...	85	0.631	0.805129	3.10E-04	0.039	0.005	0.038	6.11E+04	82.58	2.564	0.039333092
279.6	Enter sample description...	85	1	0.764506	4.49E-04	0.059	0.008	0.058	5.87E+04	82.49	1.808	0.059516219
307.5	Enter sample description...	85	1.585	0.770586	6.91E-04	0.09	0.012	0.089	5.65E+04	82.2	0.4946	0.090849546
332.5	Enter sample description...	85	2.512	0.796032	1.09E-03	0.137	0.02	0.135	5.44E+04	81.67	0.3599	0.138475439
358.9	Enter sample description...	85	3.981	0.800172	1.66E-03	0.207	0.032	0.205	5.21E+04	80.99	0.3773	0.209609949
384.9	Enter sample description...	85	6.31	0.80023	2.51E-03	0.313	0.053	0.309	4.96E+04	80.27	0.3469	0.317606942
409.9	Enter sample description...	85	10	0.800277	3.78E-03	0.472	0.085	0.464	4.72E+04	79.58	0.3721	0.479976829
435.1	Enter sample description...	85.01	15.85	0.80306	5.69E-03	0.709	0.136	0.695	4.47E+04	78.93	0.3587	0.722541144
460.1	Enter sample description...	85.01	25.12	0.800579	8.50E-03	1.062	0.216	1.04	4.23E+04	78.28	0.2778	1.084768158
485.2	Enter sample description...	85	39.81	0.801871	0.01273	1.588	0.342	1.551	3.99E+04	77.56	0.1883	1.62642583
510.3	Enter sample description...	85	63.1	0.822054	0.01954	2.377	0.557	2.31	3.77E+04	76.45	0.1089	2.445455329
535.3	Enter sample description...	85	100	0.803865	0.02849	3.544	0.957	3.413	3.54E+04	74.33	0.02344	3.681483316
82.83	Enter sample description...	90.01	0.1	0.160064	8.62E-06	0.005	0.002	0.005	5.39E+04	69.69	11.1	0.005332684
142.5	Enter sample description...	90.01	0.1585	0.160755	1.16E-05	0.007	0.002	0.007	4.56E+04	75.29	7.142	0.007238478
187.5	Enter sample description...	90	0.2512	0.251985	2.54E-05	0.01	0.001	0.01	4.02E+04	81.65	175.9	0.010108216
223.3	Enter sample description...	90	0.3981	0.598716	8.99E-05	0.015	0.001	0.015	3.77E+04	85.43	24.96	0.015048755
253.3	Enter sample description...	90.01	0.631	0.804225	1.85E-04	0.023	0.002	0.023	3.64E+04	85.42	2.78	0.023075082
279.6	Enter sample description...	90	1	0.787841	2.79E-04	0.035	0.003	0.035	3.54E+04	85.12	2.198	0.035129604
307.5	Enter sample description...	90	1.585	0.794775	4.34E-04	0.055	0.005	0.054	3.45E+04	84.76	0.7891	0.055234631
332.5	Enter sample description...	90	2.512	0.796849	6.71E-04	0.084	0.008	0.084	3.35E+04	84.36	0.5613	0.084414865
358.9	Enter sample description...	90	3.981	0.800015	1.04E-03	0.13	0.014	0.129	3.26E+04	83.67	0.5332	0.130808203
384.9	Enter sample description...	90	6.31	0.800346	1.59E-03	0.199	0.025	0.198	3.16E+04	82.8	0.5371	0.200600266
409.9	Enter sample description...	90	10	0.800541	2.43E-03	0.304	0.043	0.301	3.04E+04	81.79	0.5878	0.307180014
435.1	Enter sample description...	90	15.85	0.802826	3.70E-03	0.461	0.074	0.455	2.91E+04	80.73	0.569	0.467154821
460.1	Enter sample description...	90	25.12	0.800696	5.58E-03	0.697	0.125	0.685	2.77E+04	79.68	0.4381	0.708552222
485.2	Enter sample description...	90	39.81	0.801273	8.40E-03	1.049	0.208	1.028	2.63E+04	78.57	0.2702	1.070375895
510.2	Enter sample description...	90	63.1	0.81104	0.01274	1.57	0.344	1.532	2.49E+04	77.34	0.1175	1.609369058
535.3	Enter sample description...	90	100	0.804655	0.01903	2.365	0.622	2.282	2.37E+04	74.75	0.02203	2.451760077
82.83	Enter sample description...	95.01	0.1	0.160384	6.09E-06	0.004	0.002	0.003	3.80E+04	65.41	26.09	0.004400112
142.5	Enter sample description...	95.01	0.1585	0.160563	7.40E-06	0.005	0.001	0.004	2.91E+04	71.09	20.1	0.005286391
187.5	Enter sample description...	95	0.2512	0.250907	1.56E-05	0.006	0.001	0.006	2.48E+04	79.84	170.2	0.006096358
223.3	Enter sample description...	95	0.3981	0.595637	5.21E-05	0.009	0.001	0.009	2.20E+04	85.86	26.86	0.009024045
253.3	Enter sample description...	95	0.631	0.804623	1.08E-04	0.013	0.001	0.013	2.12E+04	86.97	3.97	0.013018734
279.6	Enter sample description...	95	1	0.795164	1.66E-04	0.021	0.001	0.021	2.08E+04	87.33	2.792	0.021023586
307.5	Enter sample description...	95	1.585	0.800289	2.60E-04	0.033	0.001	0.032	2.05E+04	87.37	1.274	0.033035979
332.5	Enter sample description...	95	2.512	0.802066	4.07E-04	0.051	0.003	0.051	2.02E+04	86.98	0.9477	0.051073016
358.9	Enter sample description...	95	3.981	0.799005	6.33E-04	0.079	0.005	0.079	1.99E+04	86.43	1.08	0.0791574
384.9	Enter sample description...	95	6.31	0.800875	9.87E-04	0.123	0.009	0.123	1.95E+04	85.7	0.9229	0.123354274
409.9	Enter sample description...	95	10	0.800382	1.53E-03	0.191	0.017	0.19	1.91E+04	84.75	1.013	0.191817905
435.1	Enter sample description...	95	15.85	0.802877	2.37E-03	0.295	0.033	0.293	1.86E+04	83.58	1.012	0.29688642
460.1	Enter sample description...	95	25.12	0.800521	3.63E-03	0.453	0.061	0.449	1.81E+04	82.21	0.6174	0.457265068
485.2	Enter sample description...	95	39.81	0.800979	5.55E-03	0.692	0.112	0.683	1.74E+04	80.72	0.3567	0.701258974
510.3	Enter sample description...	95	63.1	0.816034	8.64E-03	1.059	0.206	1.038	1.68E+04	78.77	0.1884	1.079821827
535.3	Enter sample description...	95	100	0.803197	0.01317	1.64	0.422	1.584	1.64E+04	75.1	0.02932	1.697362355
82.83	Enter sample description...	100.01	0.1	0.16024	5.05E-06	0.003	0.002	0.002	3.15E+04	50.29	19.51	0.003901152
142.5	Enter sample description...	100.01	0.1585	0.160406	5.49E-06	0.003	0.002	0.003	2.16E+04	56.98	11.85	0.003579074
187.5	Enter sample description...	100.01	0.2512	0.251215	1.05E-05	0.004	0.001	0.004	1.66E+04	73.9	147.5	0.004164074
223.3	Enter sample description...	100.01	0.3981	0.596278	3.31E-05	0.006	0	0.006	1.39E+04	85.42	26.75	0.006019587
253.3	Enter sample description...	100	0.631	0.806585	6.60E-05	0.008	0	0.008	1.30E+04	87.26	4.256	0.008009455
279.6	Enter sample description...	100	1	0.797071	1.01E-04	0.013	0	0.013	1.27E+04	87.85	3.297	0.013009542
307.5	Enter sample description...	100	1.585	0.800753	1.58E-04	0.02	0.001	0.02	1.25E+04	88.17	1.968	0.020010711
332.5	Enter sample description...	100	2.512	0.800515	2.48E-04	0.031	0.001	0.031	1.23E+04	88.24	1.423	0.031015385
358.8	Enter sample description...	100	3.981	0.800076	3.90E-04	0.049	0.002	0.049	1.22E+04	88.09	1.387	0.049028528
384.8	Enter sample description...	100	6.31	0.800167	6.13E-04	0.077	0.003	0.076	1.21E+04	87.7	1.463	0.077064507
409.9	Enter sample description...	100	10	0.800497	9.62E-04	0.12	0.006	0.12	1.20E+04	87.03	1.542	0.120166237
435	Enter sample description...	100	15.85	0.80276	1.51E-03	0.188	0.013	0.188	1.19E+04	86.07	1.34	0.188453033
460.1	Enter sample description...	100	25.12	0.800435	2.35E-03	0.294	0.027	0.293	1.17E+04	84.77	0.9318	0.295249449
485.1	Enter sample description...	100	39.81	0.800864	3.66E-03	0.457	0.055	0.454	1.15E+04	83.11	0.4692	0.460365359
510.2	Enter sample description...	100	63.1	0.811269	5.80E-03	0.715	0.115	0.705	1.13E+04	80.76	0.2231	0.724483918
535.3	Enter sample description...	100	100	0.805368	8.99E-03	1.116	0.265	1.084	1.12E+04	76.25	0.03621	1.149115805
