# Supplementary material for: Experimental study on the effect of Coumarone resin on the performance of SBS-modified asphalt
Source: PLoS One. 2024 Apr 18;19(4):e0301528. doi: 10.1371/journal.pone.0301528 (PMC11025964; doi:10.1371/journal.pone.0301528)
Supplement: S1 Data — (ZIP) [file pone.0301528.s001.zip › test data/Temperature frequency sweep2.csv]

Time (action)(s)	Sample Description	Temperature(°C)	Angular frequency(rad/s)	Complex shear strain(%)	Complex shear stress(kPa)	Shear modulus (complex component)(kPa)	Shear modulus (elastic component)(kPa)	Shear modulus (viscous component)(kPa)	Shear viscosity (complex component)(mPa s)	Phase angle(°)	Harmonic distortion(%)	Point Notes
82.83	Enter sample description...	40	0.1	0.25122	6.70E-03	2.666	0.487	2.621	2.67E+07	79.48	26.09	2.71193311
142.5	Enter sample description...	40	0.1585	0.0951164	3.79E-03	3.982	0.764	3.908	2.51E+07	78.94	18.72	4.057913004
187.5	Enter sample description...	40	0.2512	0.0366714	2.42E-03	6.606	1.615	6.406	2.63E+07	75.85	48.27	6.813858322
223.3	Enter sample description...	40	0.3981	0.402529	0.03874	9.625	2.916	9.172	2.42E+07	72.36	14.21	10.10196288
253.3	Enter sample description...	40	0.631	0.554075	0.07655	13.816	4.003	13.224	2.19E+07	73.16	1.726	14.43784142
279.6	Enter sample description...	40	1	0.750102	0.1511	20.15	7.427	18.732	2.02E+07	68.37	11.05	21.68157683
307.5	Enter sample description...	40	1.585	0.795752	0.2227	27.985	9.879	26.183	1.77E+07	69.33	1.295	29.91728979
332.5	Enter sample description...	40	2.512	0.79011	0.3183	40.287	14.685	37.515	1.60E+07	68.62	1.216	43.27460917
358.9	Enter sample description...	40	3.981	0.793284	0.4455	56.161	21.207	52.003	1.41E+07	67.81	1.22	60.66804438
384.9	Enter sample description...	40	6.31	0.797289	0.6197	77.728	30.403	71.535	1.23E+07	66.97	0.05836	84.48069725
409.9	Enter sample description...	40	10	0.796995	0.8576	107.602	42.374	98.907	1.08E+07	66.81	0.1404	117.08964
435.1	Enter sample description...	40	15.85	0.808154	1.221	151.029	59.5	138.815	9.53E+06	66.8	0.05773	164.3580538
460.1	Enter sample description...	40.01	25.12	0.803187	1.71	212.963	83.713	195.82	8.48E+06	66.85	0.02228	231.6713744
485.1	Enter sample description...	40.01	39.81	0.798679	2.432	304.501	120.146	279.796	7.65E+06	66.76	0.01222	331.4740901
510.2	Enter sample description...	40.01	63.1	0.821383	3.412	415.415	167.887	379.978	6.58E+06	66.16	7.78E-03	454.2830211
535.3	Enter sample description...	40.01	100	0.793745	4.653	586.2	246.043	532.065	5.86E+06	65.18	9.53E-03	646.029597
82.83	Enter sample description...	45.01	0.1	0.257381	3.02E-03	1.174	0.093	1.17	1.17E+07	85.43	45.29	1.177815862
142.5	Enter sample description...	45	0.1585	0.400364	7.39E-03	1.846	0.389	1.804	1.17E+07	77.84	5.679	1.888649714
187.5	Enter sample description...	45	0.2512	0.04751	1.26E-03	2.646	0.128	2.643	1.05E+07	87.22	129.3	2.649217737
223.3	Enter sample description...	45	0.3981	0.472524	0.01982	4.194	1.032	4.065	1.05E+07	75.76	27.61	4.327687689
253.3	Enter sample description...	45	0.631	0.593268	0.0397	6.692	1.581	6.503	1.06E+07	76.34	10.01	6.88793071
279.6	Enter sample description...	45	1	0.74392	0.07087	9.527	2.656	9.15	9.53E+06	73.82	6.31	9.921800338
307.5	Enter sample description...	45	1.585	0.810263	0.1077	13.288	3.678	12.769	8.38E+06	73.93	2.972	13.83096286
332.6	Enter sample description...	45	2.512	0.796855	0.1579	19.818	6.278	18.797	7.89E+06	71.53	0.6103	20.89869301
358.9	Enter sample description...	45	3.981	0.805193	0.2245	27.885	9.482	26.224	7.00E+06	70.12	0.2506	29.65871809
384.9	Enter sample description...	45	6.31	0.800254	0.3135	39.181	14.291	36.482	6.21E+06	68.61	5.97E-03	42.08947049
409.9	Enter sample description...	45	10	0.800902	0.4403	54.981	20.849	50.874	5.50E+06	67.71	0.03511	59.43580068
435.1	Enter sample description...	45.01	15.85	0.800452	0.63	78.71	30.392	72.606	4.97E+06	67.29	0.05532	85.34648282
460.1	Enter sample description...	45.01	25.12	0.797693	0.8512	106.712	41.559	98.287	4.25E+06	67.08	0.02473	115.8882381
485.1	Enter sample description...	45	39.81	0.799549	1.211	151.466	58.908	139.541	3.81E+06	67.11	7.16E-03	164.4542371
510.2	Enter sample description...	45.01	63.1	0.828616	1.761	212.54	82.875	195.717	3.37E+06	67.05	9.12E-03	230.867663
535.3	Enter sample description...	45.01	100	0.801968	2.34	291.744	116.588	267.436	2.92E+06	66.45	1.00E-02	318.3321602
82.83	Enter sample description...	50.01	0.1	0.234937	1.24E-03	0.529	0.082	0.522	5.29E+06	81.1	17.55	0.535507165
142.5	Enter sample description...	50	0.1585	0.389023	3.18E-03	0.817	0.124	0.808	5.16E+06	81.29	3.501	0.826623304
187.5	Enter sample description...	50	0.2512	0.453173	5.63E-03	1.242	0.183	1.228	4.94E+06	81.55	20.09	1.255765467
223.3	Enter sample description...	50	0.3981	0.377427	7.13E-03	1.889	0.36	1.855	4.75E+06	79.03	49.22	1.924421577
253.3	Enter sample description...	50	0.631	0.69507	0.02002	2.88	0.577	2.822	4.56E+06	78.45	1.458	2.939942088
279.6	Enter sample description...	50	1	0.777983	0.03349	4.305	0.994	4.189	4.31E+06	76.65	7.851	4.425274876
307.5	Enter sample description...	50	1.585	0.782438	0.05082	6.495	1.452	6.33	4.10E+06	77.08	4.035	6.664747874
332.6	Enter sample description...	50	2.512	0.784349	0.07359	9.382	2.392	9.072	3.74E+06	75.23	2.056	9.70430827
358.9	Enter sample description...	50	3.981	0.7872	0.1109	14.089	4.113	13.476	3.54E+06	73.03	0.84	14.7333034
384.9	Enter sample description...	50	6.31	0.7949	0.1602	20.148	6.393	19.107	3.19E+06	71.5	0.08345	21.25041351
409.9	Enter sample description...	50	10	0.803896	0.2298	28.589	9.804	26.856	2.86E+06	69.95	0.1698	30.44033805
435.1	Enter sample description...	50	15.85	0.794938	0.3254	40.93	14.864	38.136	2.58E+06	68.71	0.01367	43.93829229
460.1	Enter sample description...	50	25.12	0.805022	0.4613	57.307	21.551	53.1	2.28E+06	67.91	0.03145	61.86201476
485.2	Enter sample description...	50	39.81	0.80017	0.6523	81.525	31.234	75.304	2.05E+06	67.47	0.01683	88.2830569
510.2	Enter sample description...	50.01	63.1	0.826602	0.9202	111.328	42.452	102.916	1.76E+06	67.58	0.01485	120.4607644
535.3	Enter sample description...	50.01	100	0.802645	1.247	155.358	62.154	142.384	1.55E+06	66.42	9.00E-03	169.5553491
82.83	Enter sample description...	55.01	0.1	0.178456	4.51E-04	0.253	0.04	0.25	2.53E+06	80.92	35.31	0.256239973
142.5	Enter sample description...	55	0.1585	0.23142	8.69E-04	0.376	0.062	0.371	2.37E+06	80.56	3.136	0.381207006
187.5	Enter sample description...	55	0.2512	0.4282	2.46E-03	0.575	0.09	0.568	2.29E+06	80.95	11.31	0.582314727
223.3	Enter sample description...	55	0.3981	0.463734	4.11E-03	0.887	0.149	0.874	2.23E+06	80.34	12.38	0.899866904
253.3	Enter sample description...	55	0.631	1.01382	0.01456	1.436	0.259	1.412	2.28E+06	79.61	17.93	1.460127612
279.6	Enter sample description...	55	1	0.739004	0.01513	2.047	0.341	2.019	2.05E+06	80.41	16.21	2.076262112
307.5	Enter sample description...	55	1.585	0.752693	0.02332	3.098	0.585	3.043	1.96E+06	79.13	0.5239	3.15502611
332.5	Enter sample description...	55	2.512	0.800453	0.0377	4.71	1.048	4.592	1.88E+06	77.14	4.052	4.831935463
358.9	Enter sample description...	55	3.981	0.806043	0.05468	6.783	1.61	6.59	1.70E+06	76.27	0.2414	6.983678907
384.9	Enter sample description...	55	6.31	0.803679	0.08175	10.172	2.684	9.811	1.61E+06	74.7	0.118	10.54767878
409.9	Enter sample description...	55	10	0.800613	0.1185	14.803	4.314	14.161	1.48E+06	73.06	0.01579	15.47747996
435.1	Enter sample description...	55	15.85	0.798003	0.1698	21.275	6.78	20.165	1.34E+06	71.42	0.01824	22.44960486
460.1	Enter sample description...	55	25.12	0.797544	0.2442	30.624	10.526	28.758	1.22E+06	69.9	0.01379	32.61753391
485.1	Enter sample description...	55	39.81	0.800531	0.3478	43.45	15.747	40.496	1.09E+06	68.75	0.01917	46.63081751
510.2	Enter sample description...	55	63.1	0.823214	0.5011	60.876	22.584	56.532	9.65E+05	68.22	0.02582	65.57149155
535.3	Enter sample description...	55	100	0.804781	0.6787	84.329	33.301	77.475	8.43E+05	66.74	0.01118	91.81275487
82.83	Enter sample description...	60.01	0.1	0.167993	2.14E-04	0.127	0.024	0.125	1.28E+06	78.96	11.7	0.129412283
142.5	Enter sample description...	60	0.1585	0.186245	3.50E-04	0.188	0.034	0.185	1.19E+06	79.59	2.363	0.191171058
187.5	Enter sample description...	60	0.2512	0.237007	6.65E-04	0.28	0.048	0.276	1.12E+06	80.13	32.69	0.284241614
223.3	Enter sample description...	60	0.3981	1.03004	4.54E-03	0.441	0.068	0.435	1.11E+06	81.18	3.486	0.446327125
253.3	Enter sample description...	60	0.631	0.322731	1.98E-03	0.612	0.068	0.609	9.71E+05	83.65	52.57	0.615828803
279.6	Enter sample description...	60	1	0.763473	7.69E-03	1.007	0.166	0.994	1.01E+06	80.5	11.72	1.021124404
307.5	Enter sample description...	60	1.585	0.810693	0.01236	1.524	0.286	1.497	9.62E+05	79.2	3.606	1.551688802
332.5	Enter sample description...	60	2.512	0.800518	0.01848	2.308	0.448	2.265	9.19E+05	78.81	0.2986	2.353052775
358.9	Enter sample description...	60	3.981	0.80155	0.02764	3.448	0.7	3.377	8.66E+05	78.28	0.0452	3.521921479
384.8	Enter sample description...	60	6.31	0.802525	0.04116	5.129	1.139	5.001	8.13E+05	77.17	0.2105	5.261152967
409.9	Enter sample description...	60	10	0.801828	0.06133	7.648	1.872	7.416	7.65E+05	75.83	0.1023	7.889341317
435	Enter sample description...	60	15.85	0.80543	0.09147	11.356	3.064	10.935	7.17E+05	74.35	0.05683	11.79537964
460.1	Enter sample description...	60	25.12	0.799997	0.1316	16.449	4.891	15.705	6.55E+05	72.7	0.02471	17.23185499
485.1	Enter sample description...	60	39.81	0.801765	0.1895	23.634	7.669	22.355	5.94E+05	71.06	0.03861	24.99220836
510.2	Enter sample description...	60	63.1	0.83347	0.2801	33.601	11.837	31.447	5.33E+05	69.37	0.0164	35.91159707
535.3	Enter sample description...	60	100	0.800398	0.3763	47.009	17.611	43.585	4.70E+05	68	0.0111	50.71317677
82.83	Enter sample description...	65.01	0.1	0.166019	1.16E-04	0.07	0.017	0.068	7.01E+05	76.21	3.102	0.072089519
142.5	Enter sample description...	65	0.1585	0.173941	1.78E-04	0.102	0.023	0.1	6.46E+05	77.21	2.154	0.104611464
187.5	Enter sample description...	65	0.2512	0.238244	3.48E-04	0.146	0.025	0.144	5.81E+05	80.3	93.12	0.148135596
223.3	Enter sample description...	65	0.3981	0.743874	1.73E-03	0.232	0.041	0.228	5.83E+05	79.72	1.296	0.235815191
253.3	Enter sample description...	65	0.631	0.983815	3.47E-03	0.353	0.065	0.347	5.60E+05	79.42	2.507	0.359152193
279.6	Enter sample description...	65	1	0.578607	3.00E-03	0.518	0.089	0.511	5.18E+05	80.15	7.632	0.525814966
307.5	Enter sample description...	65	1.585	0.815521	6.52E-03	0.799	0.144	0.786	5.04E+05	79.6	0.3326	0.812450867
332.5	Enter sample description...	65	2.512	0.784494	9.42E-03	1.201	0.21	1.182	4.78E+05	79.91	0.2422	1.220020542
358.9	Enter sample description...	65	3.981	0.801854	0.01453	1.812	0.341	1.78	4.55E+05	79.14	0.1285	1.845292181
384.8	Enter sample description...	65	6.31	0.799511	0.02184	2.731	0.546	2.676	4.33E+05	78.47	0.04317	2.787641627
409.9	Enter sample description...	65	10	0.800195	0.03271	4.088	0.877	3.993	4.09E+05	77.61	0.04645	4.186113414
435	Enter sample description...	65	15.85	0.802253	0.04882	6.086	1.421	5.917	3.84E+05	76.49	0.0859	6.260216628
460.1	Enter sample description...	65	25.12	0.800751	0.07212	9.006	2.31	8.705	3.59E+05	75.14	0.06252	9.319270656
485.1	Enter sample description...	65	39.81	0.801845	0.1059	13.202	3.725	12.665	3.32E+05	73.61	0.04119	13.76385067
510.2	Enter sample description...	65	63.1	0.828618	0.1582	19.092	5.851	18.173	3.03E+05	72.15	0.03576	20.06165219
535.3	Enter sample description...	65	100	0.805083	0.218	27.076	9.264	25.442	2.71E+05	69.99	0.01491	28.82201379
82.83	Enter sample description...	70.01	0.1	0.163172	6.78E-05	0.042	0.012	0.04	4.15E+05	72.73	3.356	0.043991719
142.5	Enter sample description...	70	0.1585	0.167519	9.98E-05	0.06	0.016	0.057	3.76E+05	74.21	2.022	0.062364447
187.5	Enter sample description...	70	0.2512	0.278162	2.30E-04	0.083	0.015	0.082	3.30E+05	79.83	109.6	0.084335604
223.3	Enter sample description...	70	0.3981	0.723905	9.62E-04	0.133	0.027	0.13	3.34E+05	78.36	6.743	0.135812055
253.3	Enter sample description...	70	0.631	0.91741	1.79E-03	0.195	0.038	0.191	3.09E+05	78.63	3.935	0.198931455
279.6	Enter sample description...	70	1	0.670394	1.98E-03	0.295	0.053	0.29	2.95E+05	79.62	5.706	0.29994695
307.5	Enter sample description...	70	1.585	0.797629	3.54E-03	0.444	0.084	0.436	2.80E+05	79.15	1.478	0.452142505
332.5	Enter sample description...	70	2.512	0.803244	5.36E-03	0.667	0.126	0.655	2.66E+05	79.15	0.2136	0.679232096
358.9	Enter sample description...	70	3.981	0.800409	8.03E-03	1.004	0.19	0.985	2.52E+05	79.1	0.1461	1.022584317
384.9	Enter sample description...	70	6.31	0.800853	0.01209	1.51	0.292	1.481	2.39E+05	78.83	0.114	1.539369062
409.9	Enter sample description...	70	10	0.800281	0.01815	2.269	0.457	2.222	2.27E+05	78.37	0.1128	2.316890573
435.1	Enter sample description...	70	15.85	0.803756	0.02732	3.4	0.725	3.321	2.15E+05	77.69	0.1075	3.480534016
460.1	Enter sample description...	70	25.12	0.800645	0.0406	5.071	1.161	4.937	2.02E+05	76.77	0.1042	5.210091075
485.1	Enter sample description...	70	39.81	0.801513	0.06026	7.518	1.874	7.281	1.89E+05	75.56	0.09287	7.764584779
510.2	Enter sample description...	70	63.1	0.830276	0.09162	11.034	2.969	10.628	1.75E+05	74.39	0.07144	11.45867818
535.3	Enter sample description...	70	100	0.802985	0.1273	15.856	4.83	15.102	1.59E+05	72.26	0.02842	16.65101981
82.83	Enter sample description...	75.01	0.1	0.162074	4.11E-05	0.025	0.009	0.024	2.54E+05	68.85	3.128	0.026811979
142.5	Enter sample description...	75	0.1585	0.164479	5.88E-05	0.036	0.011	0.034	2.25E+05	71.49	2.095	0.03797199
187.5	Enter sample description...	75	0.2512	0.27455	1.36E-04	0.05	0.01	0.049	1.98E+05	78.71	120.8	0.050993753
223.3	Enter sample description...	75	0.3981	0.626576	4.85E-04	0.077	0.015	0.076	1.94E+05	78.87	12.88	0.078486793
253.3	Enter sample description...	75	0.631	0.780923	9.03E-04	0.116	0.021	0.114	1.83E+05	79.33	1.539	0.118056584
279.5	Enter sample description...	75	1	0.79581	1.37E-03	0.173	0.032	0.17	1.73E+05	79.43	1.301	0.176009343
307.5	Enter sample description...	75	1.585	0.805384	2.09E-03	0.26	0.049	0.255	1.64E+05	79.15	1.224	0.264768133
332.5	Enter sample description...	75	2.512	0.801302	3.12E-03	0.389	0.073	0.382	1.55E+05	79.21	0.2141	0.396054325
358.8	Enter sample description...	75	3.981	0.800238	4.68E-03	0.585	0.111	0.574	1.47E+05	79.08	0.1903	0.595868732
384.8	Enter sample description...	75	6.31	0.800518	7.03E-03	0.878	0.169	0.862	1.39E+05	78.91	0.1903	0.894830225
409.9	Enter sample description...	75	10	0.800427	0.01056	1.319	0.26	1.293	1.32E+05	78.64	0.1883	1.345545414
435	Enter sample description...	75	15.85	0.803071	0.01589	1.979	0.404	1.937	1.25E+05	78.22	0.1873	2.021869326
460	Enter sample description...	75	25.12	0.800551	0.02372	2.963	0.636	2.894	1.18E+05	77.6	0.1738	3.034229731
485.1	Enter sample description...	75	39.81	0.801603	0.03542	4.419	1.011	4.302	1.11E+05	76.77	0.1464	4.540207545
510.2	Enter sample description...	75	63.1	0.814059	0.0533	6.547	1.606	6.347	1.04E+05	75.8	0.09781	6.754493947
535.2	Enter sample description...	75	100	0.803938	0.07662	9.531	2.604	9.168	9.53E+04	74.14	0.02845	9.910030399
82.83	Enter sample description...	80.01	0.1	0.161313	2.97E-05	0.018	0.009	0.016	1.84E+05	59.2	6.437	0.020962125
142.5	Enter sample description...	80	0.1585	0.162721	3.77E-05	0.023	0.01	0.021	1.46E+05	63.12	2.833	0.025793348
187.5	Enter sample description...	80	0.2512	0.252147	8.00E-05	0.032	0.009	0.03	1.26E+05	73.95	149.7	0.033304203
223.3	Enter sample description...	80	0.3981	0.612573	2.87E-04	0.047	0.008	0.046	1.18E+05	79.6	20.57	0.047791227
253.3	Enter sample description...	80	0.631	0.79934	5.55E-04	0.069	0.011	0.069	1.10E+05	80.78	2.489	0.06991125
279.6	Enter sample description...	80	1	0.700918	7.35E-04	0.105	0.017	0.104	1.05E+05	80.94	3.29	0.106338703
307.5	Enter sample description...	80	1.585	0.819778	1.29E-03	0.158	0.025	0.156	9.94E+04	80.77	0.4348	0.160091186
332.5	Enter sample description...	80	2.512	0.799583	1.90E-03	0.237	0.04	0.234	9.45E+04	80.4	0.403	0.240395063
358.9	Enter sample description...	80	3.981	0.800165	2.86E-03	0.357	0.062	0.352	8.98E+04	80.02	0.2825	0.36253027
384.9	Enter sample description...	80	6.31	0.800682	4.30E-03	0.537	0.097	0.528	8.51E+04	79.61	0.2985	0.546022652
409.9	Enter sample description...	80	10	0.800365	6.46E-03	0.807	0.151	0.793	8.07E+04	79.2	0.3012	0.821661984
435	Enter sample description...	80	15.85	0.802924	9.73E-03	1.211	0.236	1.188	7.64E+04	78.77	0.3062	1.234810417
460.1	Enter sample description...	80	25.12	0.800481	0.01453	1.816	0.369	1.778	7.23E+04	78.26	0.2904	1.85506797
485.1	Enter sample description...	80	39.81	0.801687	0.02176	2.715	0.583	2.651	6.82E+04	77.59	0.2396	2.780374907
510.2	Enter sample description...	80	63.1	0.816615	0.03296	4.037	0.919	3.931	6.40E+04	76.84	0.1357	4.14653883
535.3	Enter sample description...	80	100	0.803067	0.0476	5.927	1.507	5.732	5.93E+04	75.27	0.03284	6.129486358
82.83	Enter sample description...	85.01	0.1	0.160788	1.86E-05	0.012	0.007	0.009	1.16E+05	53.47	6.499	0.014939056
142.5	Enter sample description...	85	0.1585	0.161358	2.28E-05	0.014	0.007	0.012	8.91E+04	59.48	4.663	0.016256678
187.5	Enter sample description...	85	0.2512	0.253514	4.78E-05	0.019	0.005	0.018	7.50E+04	74.34	169.5	0.019736104
223.3	Enter sample description...	85.01	0.3981	0.605175	1.63E-04	0.027	0.004	0.027	6.78E+04	82.36	24.66	0.027244497
253.3	Enter sample description...	85	0.631	0.803594	3.23E-04	0.04	0.005	0.04	6.37E+04	83.55	4.486	0.040258178
279.6	Enter sample description...	85	1	0.770409	4.71E-04	0.061	0.007	0.061	6.12E+04	83.63	2.235	0.061384032
307.5	Enter sample description...	85	1.585	0.766401	7.15E-04	0.093	0.011	0.093	5.89E+04	83.48	0.6095	0.093613342
332.5	Enter sample description...	85	2.512	0.795381	1.13E-03	0.143	0.017	0.142	5.67E+04	83.2	0.4963	0.144025741
358.9	Enter sample description...	85	3.981	0.800775	1.74E-03	0.218	0.028	0.216	5.46E+04	82.52	0.471	0.219892161
384.9	Enter sample description...	85	6.31	0.800445	2.65E-03	0.331	0.047	0.327	5.24E+04	81.8	0.4658	0.334453993
409.9	Enter sample description...	85	10	0.80023	4.01E-03	0.501	0.078	0.495	5.01E+04	81.05	0.4882	0.507232539
435.1	Enter sample description...	85	15.85	0.802932	6.09E-03	0.758	0.128	0.747	4.78E+04	80.31	0.4903	0.769064525
460.1	Enter sample description...	85	25.12	0.80044	9.14E-03	1.142	0.207	1.123	4.55E+04	79.58	0.4765	1.161299871
485.1	Enter sample description...	85	39.81	0.801816	0.01376	1.716	0.334	1.683	4.31E+04	78.77	0.3878	1.749739617
510.2	Enter sample description...	85	63.1	0.815657	0.021	2.574	0.554	2.514	4.08E+04	77.57	0.1765	2.636182954
535.3	Enter sample description...	85	100	0.80303	0.03046	3.794	0.918	3.681	3.79E+04	76	0.04737	3.910804685
82.83	Enter sample description...	90.01	0.1	0.160487	1.46E-05	0.009	0.006	0.007	9.11E+04	50.01	11.72	0.011751308
142.5	Enter sample description...	90	0.1585	0.160916	1.65E-05	0.01	0.006	0.008	6.47E+04	53.07	6.41	0.012514267
187.5	Enter sample description...	90	0.2512	0.253123	3.04E-05	0.012	0.004	0.011	4.78E+04	71.16	165.8	0.012682033
223.3	Enter sample description...	90	0.3981	0.599182	9.54E-05	0.016	0.002	0.016	4.00E+04	83.11	27.22	0.016117824
253.3	Enter sample description...	90	0.631	0.804141	1.89E-04	0.023	0.002	0.023	3.72E+04	85.35	5.513	0.023077378
279.6	Enter sample description...	90	1	0.792242	2.83E-04	0.036	0.002	0.036	3.58E+04	86	3.074	0.036089839
307.5	Enter sample description...	90	1.585	0.796032	4.37E-04	0.055	0.004	0.055	3.46E+04	86.22	1.237	0.055122705
332.5	Enter sample description...	90	2.512	0.796453	6.74E-04	0.085	0.006	0.084	3.37E+04	85.98	0.8309	0.085214227
358.8	Enter sample description...	90	3.981	0.800509	1.05E-03	0.131	0.01	0.13	3.29E+04	85.52	0.7515	0.131409305
384.8	Enter sample description...	90	6.31	0.800419	1.62E-03	0.202	0.018	0.201	3.20E+04	84.84	0.7495	0.202835757
409.9	Enter sample description...	90	10	0.800397	2.49E-03	0.311	0.033	0.31	3.11E+04	83.99	0.7744	0.312743371
435	Enter sample description...	90	15.85	0.802961	3.84E-03	0.478	0.058	0.474	3.01E+04	83.04	0.7942	0.481591862
460.1	Enter sample description...	90	25.12	0.800516	5.84E-03	0.729	0.101	0.722	2.90E+04	82.06	0.7667	0.736131116
485.1	Enter sample description...	90	39.81	0.801368	8.89E-03	1.11	0.174	1.096	2.79E+04	80.99	0.5836	1.123995379
510.2	Enter sample description...	90	63.1	0.813092	0.01367	1.681	0.297	1.655	2.67E+04	79.83	0.258	1.708049994
535.3	Enter sample description...	90	100	0.8045	0.02054	2.554	0.583	2.486	2.55E+04	76.81	0.04512	2.623621896
82.83	Enter sample description...	95.01	0.1	0.160217	1.20E-05	0.008	0.005	0.005	7.50E+04	43.11	11.42	0.011710927
142.5	Enter sample description...	95	0.1585	0.160671	1.22E-05	0.008	0.005	0.005	4.81E+04	44.63	6.614	0.011392041
187.5	Enter sample description...	95	0.2512	0.253094	2.05E-05	0.008	0.003	0.007	3.23E+04	66.58	146	0.008720471
223.3	Enter sample description...	95	0.3981	0.598218	5.83E-05	0.01	0.001	0.01	2.45E+04	81.83	30.73	0.010103586
253.3	Enter sample description...	95	0.631	0.805011	1.12E-04	0.014	0.001	0.014	2.21E+04	85.44	7.455	0.014045307
279.6	Enter sample description...	95	1	0.796339	1.69E-04	0.021	0.001	0.021	2.12E+04	86.7	4.937	0.021035816
307.5	Enter sample description...	95	1.585	0.800412	2.62E-04	0.033	0.001	0.033	2.07E+04	87.42	2.084	0.033034646
332.5	Enter sample description...	95	2.512	0.801949	4.08E-04	0.051	0.002	0.051	2.03E+04	87.62	1.327	0.051045691
358.9	Enter sample description...	95	3.981	0.800289	6.35E-04	0.079	0.003	0.079	1.99E+04	87.52	1.185	0.079076738
384.8	Enter sample description...	95	6.31	0.80039	9.90E-04	0.124	0.006	0.124	1.96E+04	87.15	1.196	0.124158365
409.9	Enter sample description...	95	10	0.800835	1.55E-03	0.193	0.012	0.193	1.93E+04	86.55	1.244	0.193359394
435	Enter sample description...	95	15.85	0.80301	2.41E-03	0.301	0.022	0.3	1.90E+04	85.75	1.305	0.301847082
460.1	Enter sample description...	95	25.12	0.800728	3.74E-03	0.466	0.043	0.464	1.86E+04	84.76	1.212	0.467987961
485.1	Enter sample description...	95	39.81	0.801498	5.78E-03	0.721	0.081	0.716	1.81E+04	83.56	0.8246	0.72563926
510.2	Enter sample description...	95	63.1	0.81864	9.13E-03	1.115	0.156	1.104	1.77E+04	81.94	0.3284	1.126240022
535.3	Enter sample description...	95	100	0.803686	0.01355	1.686	0.323	1.654	1.69E+04	78.94	0.04511	1.71814197
82.83	Enter sample description...	100.01	0.1	0.160085	1.03E-05	0.006	0.005	0.004	6.46E+04	42.9	15.97	0.008817788
142.5	Enter sample description...	100	0.1585	0.160533	9.95E-06	0.006	0.005	0.004	3.91E+04	40.29	5.398	0.009282398
187.5	Enter sample description...	100	0.2512	0.252467	1.54E-05	0.006	0.003	0.005	2.43E+04	60.52	123.2	0.006894461
223.3	Enter sample description...	100	0.3981	0.596444	3.94E-05	0.007	0.001	0.007	1.66E+04	80.05	25.07	0.00710778
253.3	Enter sample description...	100	0.631	0.806151	7.35E-05	0.009	0.001	0.009	1.44E+04	84.45	7.281	0.009043048
279.6	Enter sample description...	100	1	0.797397	1.09E-04	0.014	0.001	0.014	1.36E+04	86.14	5.532	0.014032557
307.5	Enter sample description...	100	1.585	0.800852	1.67E-04	0.021	0.001	0.021	1.32E+04	87.29	3.13	0.021024287
332.5	Enter sample description...	100	2.512	0.800639	2.58E-04	0.032	0.001	0.032	1.28E+04	87.93	1.927	0.032021806
358.9	Enter sample description...	100	3.981	0.800211	4.02E-04	0.05	0.001	0.05	1.26E+04	88.32	1.765	0.050022663
384.9	Enter sample description...	100	6.31	0.800567	6.30E-04	0.079	0.002	0.079	1.25E+04	88.27	1.842	0.079037914
409.9	Enter sample description...	100	10	0.80042	9.88E-04	0.123	0.004	0.123	1.23E+04	88.01	1.975	0.123077593
435.1	Enter sample description...	100	15.85	0.802448	1.56E-03	0.194	0.009	0.194	1.22E+04	87.48	2.061	0.194194466
460.1	Enter sample description...	100	25.12	0.800386	2.44E-03	0.304	0.018	0.304	1.21E+04	86.69	1.74	0.304521593
485.1	Enter sample description...	100	39.81	0.802149	3.82E-03	0.477	0.036	0.475	1.20E+04	85.65	1.032	0.478405769
510.2	Enter sample description...	100	63.1	0.809464	6.01E-03	0.742	0.075	0.738	1.18E+04	84.17	0.3537	0.745914758
535.3	Enter sample description...	100	100	0.804103	9.56E-03	1.189	0.199	1.172	1.19E+04	80.38	0.05229	1.206104171
