# Supplementary material for: Experimental study on the effect of Coumarone resin on the performance of SBS-modified asphalt
Source: PLoS One. 2024 Apr 18;19(4):e0301528. doi: 10.1371/journal.pone.0301528 (PMC11025964; doi:10.1371/journal.pone.0301528)
Supplement: S1 Data — (ZIP) [file pone.0301528.s001.zip › test data/Temperature frequency sweep3.csv]

Time (action)(s)	Sample Description	Temperature(��C)	Angular frequency(rad/s)	Complex shear strain(%)	Complex shear stress(kPa)	Shear modulus (complex component)(kPa)	Shear modulus (elastic component)(kPa)	Shear modulus (viscous component)(kPa)	Shear viscosity (complex component)(mPa s)	Phase angle(��)	Harmonic distortion(%)	Point Notes
82.83	Enter sample description...	40	0.1	0.156641	6.03E-03	3.847	1.053	3.7	3.85E+07	74.11	14.67	4.000584979
142.5	Enter sample description...	40	0.1585	0.0133843	1.65E-04	1.232	1.109	0.536	7.77E+06	90	1.07E+03	1.232000391
187.5	Enter sample description...	40	0.2512	0.13549	0.01126	8.314	0.96	8.258	3.31E+07	83.37	61.85	8.370694635
223.3	Enter sample description...	40	0.3981	0.565116	0.07072	12.515	4.282	11.759	3.14E+07	69.99	3.79	13.32203806
253.3	Enter sample description...	40	0.631	0.600458	0.09694	16.145	5.565	15.156	2.56E+07	69.84	4.921	17.20260394
279.6	Enter sample description...	40	1	0.724705	0.18	24.835	10.178	22.654	2.48E+07	65.81	8.475	27.23276636
307.5	Enter sample description...	40	1.585	0.807015	0.2692	33.358	13.02	30.712	2.11E+07	67.03	0.6669	36.23987848
332.6	Enter sample description...	40.01	2.512	0.795565	0.3776	47.461	18.203	43.832	1.89E+07	67.45	1.803	51.40275919
358.9	Enter sample description...	40.01	3.981	0.79966	0.5273	65.938	25.922	60.629	1.66E+07	66.85	0.2939	71.73052168
384.9	Enter sample description...	40.01	6.31	0.802945	0.7425	92.475	36.316	85.046	1.47E+07	66.88	0.3244	100.5762161
409.9	Enter sample description...	40.01	10	0.793611	1.018	128.297	50.579	117.906	1.28E+07	66.78	0.1426	139.6407663
435.1	Enter sample description...	40.01	15.85	0.794818	1.456	183.142	72.068	168.366	1.16E+07	66.83	0.1191	199.2604443
460.1	Enter sample description...	40.01	25.12	0.793818	2.052	258.521	102.447	237.355	1.03E+07	66.65	0.05763	281.6541087
485.2	Enter sample description...	40.01	39.81	0.793414	2.884	363.551	146.332	332.801	9.13E+06	66.26	0.01266	397.2602941
510.3	Enter sample description...	40.01	63.1	0.821212	4.158	506.354	210.484	460.534	8.03E+06	65.44	0.01257	556.8700872
535.3	Enter sample description...	40.01	100	0.797862	5.509	690.476	300.366	621.721	6.91E+06	64.21	9.86E-03	767.0699318
82.83	Enter sample description...	45.01	0.1	0.433103	7.48E-03	1.727	0.309	1.699	1.73E+07	79.71	11.5	1.75545594
142.5	Enter sample description...	45	0.1585	0.311861	8.87E-03	2.844	0.559	2.788	1.79E+07	78.66	30.87	2.901032758
187.5	Enter sample description...	45	0.2512	0.122799	5.09E-03	4.144	0.386	4.126	1.65E+07	84.65	53.25	4.162424573
223.3	Enter sample description...	45	0.3981	0.463648	0.02552	5.504	1.56	5.278	1.38E+07	73.54	19.49	5.74031015
253.3	Enter sample description...	45	0.631	0.630105	0.0511	8.11	2.411	7.743	1.29E+07	72.7	2.18	8.495978113
279.6	Enter sample description...	45	1	0.769601	0.09024	11.725	4.023	11.013	1.17E+07	69.93	7.137	12.48586954
307.5	Enter sample description...	45	1.585	0.796041	0.1309	16.44	5.591	15.46	1.04E+07	70.12	1.92	17.48572083
332.5	Enter sample description...	45.01	2.512	0.789827	0.1841	23.304	8.452	21.718	9.28E+06	68.73	0.6018	25.01340298
358.9	Enter sample description...	45.01	3.981	0.809897	0.2661	32.861	12.32	30.464	8.25E+06	67.98	0.2369	35.45536284
384.9	Enter sample description...	45	6.31	0.802312	0.3745	46.683	18.068	43.045	7.40E+06	67.23	0.08039	50.64135432
409.9	Enter sample description...	45.01	10	0.800329	0.5249	65.58	25.573	60.388	6.56E+06	67.05	8.01E-03	71.23506794
435.1	Enter sample description...	45.01	15.85	0.801303	0.7113	88.769	34.686	81.711	5.60E+06	67	0.02758	96.45941411
460.1	Enter sample description...	45.01	25.12	0.799764	1.016	127.094	49.493	117.061	5.06E+06	67.08	9.02E-03	138.0229003
485.2	Enter sample description...	45.01	39.81	0.79846	1.453	181.96	70.742	167.646	4.57E+06	67.12	0.01124	197.5485322
510.3	Enter sample description...	45.01	63.1	0.819816	2.052	250.248	97.766	230.36	3.97E+06	67	0.01192	271.9279868
535.3	Enter sample description...	45.01	100	0.800308	2.807	350.754	137.842	322.534	3.51E+06	66.86	7.00E-03	381.5385402
82.83	Enter sample description...	50.01	0.1	0.30598	2.35E-03	0.769	0.163	0.751	7.69E+06	77.76	19.27	0.787005082
142.5	Enter sample description...	50	0.1585	0.405925	4.73E-03	1.165	0.201	1.148	7.35E+06	80.08	16.14	1.182828851
187.5	Enter sample description...	50	0.2512	0.215842	3.79E-03	1.756	0.521	1.677	6.99E+06	72.76	8.84	1.838973209
223.3	Enter sample description...	50	0.3981	0.269048	6.54E-03	2.43	0.541	2.369	6.11E+06	77.15	36.7	2.492809828
253.3	Enter sample description...	50	0.631	0.659196	0.0249	3.777	0.952	3.655	5.99E+06	75.4	2.932	3.903711394
279.6	Enter sample description...	50	1	0.74742	0.04191	5.608	1.621	5.368	5.61E+06	73.2	6.812	5.859170347
307.5	Enter sample description...	50	1.585	0.795513	0.06304	7.925	2.168	7.622	5.00E+06	74.12	4.642	8.240982112
332.5	Enter sample description...	50	2.512	0.808826	0.09216	11.394	3.557	10.824	4.54E+06	71.81	0.8797	11.99585594
358.9	Enter sample description...	50	3.981	0.790053	0.1328	16.807	5.702	15.811	4.22E+06	70.17	0.1884	17.87042469
384.9	Enter sample description...	50	6.31	0.799099	0.1899	23.768	8.541	22.18	3.77E+06	68.94	0.1623	25.47521481
409.9	Enter sample description...	50	10	0.801956	0.2712	33.815	12.62	31.371	3.38E+06	68.09	0.06204	36.45640654
435.1	Enter sample description...	50	15.85	0.80568	0.3817	47.378	18.059	43.801	2.99E+06	67.59	0.02239	51.26094744
460.1	Enter sample description...	50.01	25.12	0.799238	0.5338	66.783	25.715	61.634	2.66E+06	67.35	7.61E-03	72.38213038
485.1	Enter sample description...	50.01	39.81	0.799143	0.7488	93.695	36.111	86.456	2.35E+06	67.33	0.01251	101.5652675
510.2	Enter sample description...	50.01	63.1	0.830019	1.066	128.439	48.823	118.798	2.04E+06	67.66	0.01179	138.8954878
535.3	Enter sample description...	50.01	100	0.804092	1.425	177.246	67.713	163.802	1.77E+06	67.54	0.01012	191.8417002
82.83	Enter sample description...	55.01	0.1	0.212023	7.66E-04	0.361	0.077	0.353	3.61E+06	77.71	29.02	0.369522614
142.5	Enter sample description...	55	0.1585	0.2953	1.62E-03	0.548	0.109	0.537	3.46E+06	78.48	10.14	0.559345691
187.5	Enter sample description...	55	0.2512	0.422592	3.51E-03	0.83	0.158	0.815	3.31E+06	79.04	4.913	0.845535057
223.3	Enter sample description...	55	0.3981	0.177954	1.96E-03	1.099	0.17	1.086	2.76E+06	81.1	41.34	1.112518665
253.3	Enter sample description...	55	0.631	0.751725	0.01379	1.834	0.405	1.789	2.91E+06	77.25	13.39	1.880656757
279.6	Enter sample description...	55	1	0.75764	0.02008	2.651	0.658	2.568	2.65E+06	75.63	1.796	2.737089834
307.5	Enter sample description...	55	1.585	0.765242	0.03003	3.924	0.894	3.821	2.48E+06	76.83	3.739	4.030637683
332.5	Enter sample description...	55	2.512	0.773717	0.04548	5.878	1.532	5.675	2.34E+06	74.89	0.7931	6.089587547
358.9	Enter sample description...	55	3.981	0.792291	0.06775	8.551	2.499	8.178	2.15E+06	73.01	0.3412	8.94300026
384.8	Enter sample description...	55	6.31	0.791883	0.09703	12.253	3.871	11.625	1.94E+06	71.58	0.2582	12.9174006
409.9	Enter sample description...	55	10	0.800019	0.1435	17.938	6.04	16.891	1.79E+06	70.32	0.05014	19.05503596
435.1	Enter sample description...	55	15.85	0.799381	0.2	25.022	8.919	23.378	1.58E+06	69.12	0.03427	26.78697235
460.1	Enter sample description...	55	25.12	0.798071	0.2828	35.439	13.084	32.936	1.41E+06	68.33	0.0264	38.14325688
485.1	Enter sample description...	55	39.81	0.8008	0.4025	50.268	18.977	46.548	1.26E+06	67.82	0.02352	54.29824877
510.2	Enter sample description...	55.01	63.1	0.824899	0.5766	69.905	26.91	64.518	1.11E+06	67.36	0.02639	75.76035799
535.3	Enter sample description...	55.01	100	0.801014	0.7863	98.164	38.87	90.14	9.82E+05	66.67	5.34E-03	106.9318361
82.83	Enter sample description...	60.01	0.1	0.172585	3.16E-04	0.183	0.038	0.179	1.83E+06	77.87	12.99	0.18720685
142.5	Enter sample description...	60	0.1585	0.202153	5.46E-04	0.27	0.054	0.264	1.70E+06	78.37	2.433	0.275698746
187.5	Enter sample description...	60.01	0.2512	0.323488	1.29E-03	0.4	0.074	0.393	1.59E+06	79.27	8.798	0.407172498
223.3	Enter sample description...	60	0.3981	0.835913	4.85E-03	0.58	0.102	0.57	1.46E+06	79.82	9.719	0.58935166
253.3	Enter sample description...	60	0.631	0.386842	3.42E-03	0.885	0.181	0.867	1.40E+06	78.21	17.72	0.904203994
279.6	Enter sample description...	60	1	0.787903	0.01032	1.31	0.22	1.291	1.31E+06	80.31	17.23	1.329122069
307.5	Enter sample description...	60	1.585	0.768021	0.01521	1.98	0.426	1.934	1.25E+06	77.59	3.148	2.027676728
332.5	Enter sample description...	60	2.512	0.828761	0.02416	2.915	0.683	2.834	1.16E+06	76.44	2.53	2.99907572
358.9	Enter sample description...	60	3.981	0.800505	0.0351	4.385	1.073	4.252	1.10E+06	75.84	0.1384	4.523173936
384.8	Enter sample description...	60	6.31	0.80382	0.05147	6.403	1.696	6.175	1.02E+06	74.64	0.1791	6.641389915
409.9	Enter sample description...	60	10	0.800473	0.07562	9.447	2.734	9.043	9.45E+05	73.18	0.05299	9.871153781
435.1	Enter sample description...	60	15.85	0.802521	0.1097	13.675	4.288	12.985	8.63E+05	71.73	0.06903	14.40397668
460.1	Enter sample description...	60	25.12	0.800246	0.1564	19.55	6.566	18.414	7.78E+05	70.38	0.03471	20.75964327
485.1	Enter sample description...	60	39.81	0.801566	0.2221	27.713	9.82	25.914	6.96E+05	69.25	0.03686	29.64217342
510.2	Enter sample description...	60.01	63.1	0.830025	0.3246	39.112	14.515	36.319	6.20E+05	68.22	0.01245	42.1287893
535.3	Enter sample description...	60.01	100	0.802607	0.4324	53.869	21.019	49.599	5.39E+05	67.03	8.00E-03	58.52287349
82.83	Enter sample description...	65.01	0.1	0.168399	1.60E-04	0.095	0.024	0.092	9.52E+05	75.49	5.586	0.098146949
142.5	Enter sample description...	65.01	0.1585	0.179361	2.53E-04	0.141	0.032	0.137	8.88E+05	77	2.744	0.144731678
187.5	Enter sample description...	65	0.2512	0.226581	4.60E-04	0.203	0.038	0.199	8.08E+05	79.25	62.58	0.20665377
223.3	Enter sample description...	65	0.3981	0.838219	2.50E-03	0.298	0.056	0.293	7.49E+05	79.16	2.834	0.303454835
253.3	Enter sample description...	65	0.631	0.72657	3.30E-03	0.454	0.085	0.445	7.19E+05	79.18	2.943	0.462279413
279.6	Enter sample description...	65	1	0.726605	4.94E-03	0.679	0.117	0.669	6.79E+05	80.1	6.89	0.68934904
307.5	Enter sample description...	65	1.585	0.824043	8.35E-03	1.014	0.201	0.993	6.40E+05	78.55	0.7205	1.034735999
332.5	Enter sample description...	65	2.512	0.789472	0.01206	1.528	0.306	1.497	6.08E+05	78.46	1.725	1.55974683
358.9	Enter sample description...	65	3.981	0.802172	0.01832	2.284	0.49	2.231	5.74E+05	77.6	0.1489	2.338906752
384.8	Enter sample description...	65	6.31	0.798723	0.02728	3.415	0.786	3.323	5.41E+05	76.7	0.1245	3.509682365
409.9	Enter sample description...	65	10	0.800018	0.04041	5.051	1.256	4.892	5.05E+05	75.6	0.07837	5.215730545
435	Enter sample description...	65	15.85	0.804031	0.05965	7.419	2.006	7.143	4.68E+05	74.31	0.08063	7.707563926
460.1	Enter sample description...	65	25.12	0.800141	0.08666	10.831	3.186	10.351	4.31E+05	72.89	0.07115	11.33481274
485.1	Enter sample description...	65	39.81	0.801463	0.1253	15.638	4.965	14.829	3.93E+05	71.49	0.0536	16.49461039
510.2	Enter sample description...	65	63.1	0.827233	0.184	22.237	7.431	20.959	3.52E+05	70.48	0.05177	23.59823195
535.2	Enter sample description...	65	100	0.803845	0.2521	31.365	11.567	29.154	3.14E+05	68.36	9.36E-03	33.75135457
82.83	Enter sample description...	70.01	0.1	0.164092	8.85E-05	0.054	0.016	0.052	5.39E+05	72.98	2.316	0.056484562
142.5	Enter sample description...	70.01	0.1585	0.170212	1.33E-04	0.078	0.02	0.076	4.94E+05	75.16	0.6876	0.080705717
187.5	Enter sample description...	70.01	0.2512	0.259252	2.86E-04	0.11	0.018	0.109	4.40E+05	80.4	101.4	0.111575768
223.3	Enter sample description...	70	0.3981	0.727399	1.20E-03	0.165	0.031	0.162	4.15E+05	79.34	3.668	0.167919776
253.3	Enter sample description...	70	0.631	1.02346	2.48E-03	0.243	0.049	0.238	3.85E+05	78.47	4.646	0.248039881
279.6	Enter sample description...	70	1	0.764103	2.82E-03	0.369	0.062	0.364	3.69E+05	80.37	13.26	0.374319312
307.5	Enter sample description...	70	1.585	0.797191	4.42E-03	0.554	0.106	0.544	3.50E+05	78.97	0.7864	0.564503595
332.5	Enter sample description...	70	2.512	0.798752	6.65E-03	0.832	0.163	0.816	3.31E+05	78.67	0.6502	0.848654905
358.9	Enter sample description...	70	3.981	0.799079	9.97E-03	1.248	0.253	1.222	3.14E+05	78.32	0.1127	1.274570967
384.9	Enter sample description...	70	6.31	0.80085	0.01495	1.867	0.394	1.825	2.96E+05	77.8	0.1255	1.910423563
409.9	Enter sample description...	70	10	0.800543	0.02231	2.787	0.624	2.717	2.79E+05	77.07	0.123	2.859953544
435.1	Enter sample description...	70	15.85	0.803511	0.0333	4.145	0.992	4.024	2.62E+05	76.15	0.1342	4.269831778
460.1	Enter sample description...	70	25.12	0.800183	0.04897	6.12	1.584	5.911	2.44E+05	75	0.1185	6.337018421
485.2	Enter sample description...	70	39.81	0.802034	0.07189	8.963	2.513	8.604	2.25E+05	73.72	0.1032	9.339180844
510.3	Enter sample description...	70	63.1	0.827938	0.1073	12.962	3.882	12.367	2.05E+05	72.57	0.06814	13.58855342
535.3	Enter sample description...	70	100	0.804181	0.1483	18.441	6.241	17.353	1.84E+05	70.22	0.03496	19.60164237
82.83	Enter sample description...	75.01	0.1	0.162512	5.41E-05	0.033	0.012	0.031	3.33E+05	68.08	4.696	0.035580245
142.5	Enter sample description...	75	0.1585	0.165733	7.71E-05	0.047	0.015	0.044	2.94E+05	71.5	2.093	0.049571642
187.5	Enter sample description...	75.01	0.2512	0.278824	1.79E-04	0.064	0.011	0.063	2.56E+05	79.76	106.5	0.065044217
223.3	Enter sample description...	75	0.3981	0.723356	6.82E-04	0.094	0.017	0.093	2.37E+05	79.83	8.789	0.095512611
253.3	Enter sample description...	75	0.631	0.769341	1.08E-03	0.14	0.025	0.138	2.23E+05	79.79	4.918	0.142270741
279.6	Enter sample description...	75	1	0.822274	1.73E-03	0.21	0.038	0.207	2.10E+05	79.45	0.4487	0.21363901
307.5	Enter sample description...	75	1.585	0.803013	2.54E-03	0.317	0.059	0.311	2.00E+05	79.2	1.48	0.322759416
332.5	Enter sample description...	75.01	2.512	0.805518	3.83E-03	0.475	0.09	0.466	1.89E+05	79.07	0.2103	0.483841392
358.9	Enter sample description...	75	3.981	0.800625	5.71E-03	0.713	0.14	0.699	1.79E+05	78.71	0.2193	0.727170917
384.8	Enter sample description...	75	6.31	0.800505	8.55E-03	1.068	0.217	1.046	1.69E+05	78.28	0.2174	1.090896792
409.9	Enter sample description...	75	10	0.800485	0.01278	1.597	0.338	1.56	1.60E+05	77.76	0.2258	1.634391568
435	Enter sample description...	75	15.85	0.803155	0.01913	2.381	0.531	2.321	1.50E+05	77.12	0.2298	2.442836168
460.1	Enter sample description...	75	25.12	0.800642	0.02834	3.539	0.839	3.438	1.41E+05	76.28	0.2138	3.643547631
485.1	Enter sample description...	75	39.81	0.801628	0.04193	5.23	1.326	5.059	1.31E+05	75.31	0.1773	5.407681077
510.2	Enter sample description...	75	63.1	0.82349	0.06305	7.656	2.074	7.37	1.21E+05	74.28	0.1038	7.954955554
535.3	Enter sample description...	75	100	0.804098	0.08896	11.063	3.353	10.542	1.11E+05	72.35	0.02884	11.6118681
82.83	Enter sample description...	80.01	0.1	0.161428	3.32E-05	0.021	0.009	0.019	2.06E+05	64.74	4.382	0.023226592
142.5	Enter sample description...	80.01	0.1585	0.163278	4.49E-05	0.027	0.009	0.026	1.73E+05	70.05	3.434	0.028730157
187.5	Enter sample description...	80.01	0.2512	0.259013	9.96E-05	0.038	0.008	0.038	1.53E+05	78.51	132.2	0.038782599
223.3	Enter sample description...	80	0.3981	0.617018	3.42E-04	0.055	0.009	0.055	1.39E+05	80.43	9.527	0.055782933
253.3	Enter sample description...	80	0.631	0.791747	6.53E-04	0.082	0.013	0.081	1.31E+05	81.09	2.122	0.083010952
279.6	Enter sample description...	80	1	0.704444	8.88E-04	0.126	0.019	0.125	1.26E+05	81.42	3.008	0.127439972
307.5	Enter sample description...	80.01	1.585	0.812985	1.54E-03	0.189	0.031	0.186	1.19E+05	80.7	1.423	0.191539804
332.5	Enter sample description...	80.01	2.512	0.798551	2.28E-03	0.285	0.048	0.281	1.14E+05	80.37	0.3351	0.289108412
358.8	Enter sample description...	80	3.981	0.800556	3.44E-03	0.43	0.077	0.423	1.08E+05	79.7	0.3751	0.437099055
384.8	Enter sample description...	80	6.31	0.800518	5.16E-03	0.645	0.123	0.633	1.02E+05	79.04	0.3746	0.657072424
409.9	Enter sample description...	80	10	0.800476	7.73E-03	0.965	0.194	0.946	9.66E+04	78.4	0.3897	0.98526138
435	Enter sample description...	80	15.85	0.803583	0.01158	1.441	0.306	1.408	9.09E+04	77.75	0.4001	1.474795061
460.1	Enter sample description...	80	25.12	0.800594	0.01718	2.145	0.481	2.091	8.54E+04	77.05	0.3859	2.201325323
485.1	Enter sample description...	80	39.81	0.801259	0.02549	3.181	0.754	3.091	7.99E+04	76.29	0.3221	3.274831915
510.2	Enter sample description...	80	63.1	0.822731	0.03855	4.685	1.175	4.535	7.43E+04	75.47	0.1742	4.840632832
535.3	Enter sample description...	80	100	0.804003	0.05468	6.801	1.883	6.535	6.80E+04	73.93	0.05001	7.078896631
82.83	Enter sample description...	85.01	0.1	0.161019	2.04E-05	0.013	0.006	0.011	1.27E+05	59.18	6.706	0.015142467
142.5	Enter sample description...	85.01	0.1585	0.16193	2.68E-05	0.017	0.007	0.015	1.04E+05	65.53	2.952	0.018682592
187.5	Enter sample description...	85	0.2512	0.251894	5.72E-05	0.023	0.005	0.022	9.04E+04	77.19	158.3	0.023590735
223.3	Enter sample description...	85	0.3981	0.605746	1.94E-04	0.032	0.004	0.032	8.02E+04	82.92	13.09	0.032248821
253.3	Enter sample description...	85	0.631	0.802517	3.82E-04	0.048	0.005	0.047	7.54E+04	83.91	4.172	0.048276264
279.6	Enter sample description...	85	1	0.750001	5.46E-04	0.073	0.008	0.072	7.28E+04	83.82	0.9913	0.073432629
307.5	Enter sample description...	85	1.585	0.769387	8.57E-04	0.111	0.012	0.111	7.03E+04	83.61	0.8996	0.111703199
332.5	Enter sample description...	85	2.512	0.79887	1.36E-03	0.17	0.021	0.169	6.78E+04	82.98	0.6037	0.171299555
358.8	Enter sample description...	85	3.981	0.800358	2.08E-03	0.26	0.035	0.257	6.52E+04	82.18	0.5747	0.262466871
384.8	Enter sample description...	85	6.31	0.80056	3.16E-03	0.395	0.06	0.39	6.26E+04	81.24	0.5905	0.399706457
409.9	Enter sample description...	85	10	0.800333	4.78E-03	0.597	0.101	0.588	5.97E+04	80.25	0.6183	0.605823478
435	Enter sample description...	85	15.85	0.803461	7.21E-03	0.897	0.167	0.882	5.66E+04	79.28	0.6496	0.913054043
460.1	Enter sample description...	85	25.12	0.800711	0.01075	1.343	0.27	1.316	5.35E+04	78.42	0.641	1.371099506
485.1	Enter sample description...	85	39.81	0.801818	0.01604	2	0.432	1.953	5.02E+04	77.54	0.5277	2.048553555
510.2	Enter sample description...	85	63.1	0.821024	0.02425	2.954	0.672	2.877	4.68E+04	76.86	0.2842	3.033904947
535.2	Enter sample description...	85	100	0.804672	0.03493	4.341	1.144	4.188	4.34E+04	74.73	0.05038	4.500679166
82.83	Enter sample description...	90.01	0.1	0.160435	1.67E-05	0.01	0.006	0.008	1.04E+05	51.61	10.28	0.012762946
142.5	Enter sample description...	90.01	0.1585	0.161167	1.92E-05	0.012	0.007	0.01	7.50E+04	54.53	7.874	0.014739491
187.5	Enter sample description...	90	0.2512	0.253343	3.61E-05	0.014	0.005	0.013	5.67E+04	71.16	154.5	0.014795705
223.3	Enter sample description...	90	0.3981	0.600537	1.09E-04	0.018	0.002	0.018	4.57E+04	82.85	19.12	0.018142744
253.3	Enter sample description...	90	0.631	0.80431	2.17E-04	0.027	0.002	0.027	4.27E+04	84.98	5.647	0.027105763
279.6	Enter sample description...	90	1	0.784887	3.26E-04	0.042	0.003	0.041	4.15E+04	86.14	2.33	0.04209767
307.5	Enter sample description...	90	1.585	0.790595	5.08E-04	0.064	0.004	0.064	4.05E+04	86.28	1.414	0.064138333
332.5	Enter sample description...	90	2.512	0.793674	7.90E-04	0.1	0.007	0.099	3.96E+04	85.97	0.9679	0.100253276
358.9	Enter sample description...	90	3.981	0.800472	1.23E-03	0.154	0.013	0.154	3.87E+04	85.32	0.8338	0.154524758
384.8	Enter sample description...	90	6.31	0.800454	1.91E-03	0.238	0.023	0.237	3.78E+04	84.48	0.8488	0.239126165
409.9	Enter sample description...	90	10	0.80038	2.93E-03	0.367	0.042	0.364	3.67E+04	83.45	0.9034	0.369442684
435	Enter sample description...	90	15.85	0.803229	4.50E-03	0.561	0.075	0.556	3.54E+04	82.3	0.9486	0.566160343
460.1	Enter sample description...	90	25.12	0.800606	6.82E-03	0.852	0.132	0.842	3.39E+04	81.1	0.9269	0.862480348
485.1	Enter sample description...	90	39.81	0.801767	0.01031	1.286	0.223	1.266	3.23E+04	80	0.7234	1.306001955
510.2	Enter sample description...	90	63.1	0.816198	0.01576	1.931	0.381	1.893	3.06E+04	78.61	0.3372	1.970070318
535.3	Enter sample description...	90	100	0.804057	0.02331	2.899	0.678	2.818	2.90E+04	76.47	0.0556	2.982237111
82.83	Enter sample description...	95.01	0.1	0.16052	1.45E-05	0.009	0.007	0.006	9.03E+04	42.98	13.87	0.013206846
142.5	Enter sample description...	95.01	0.1585	0.160781	1.53E-05	0.01	0.007	0.007	6.00E+04	46.75	10.05	0.013734613
187.5	Enter sample description...	95.01	0.2512	0.253024	2.51E-05	0.01	0.004	0.009	3.95E+04	67.07	132.6	0.010860709
223.3	Enter sample description...	95.01	0.3981	0.596675	6.70E-05	0.011	0.002	0.011	2.82E+04	79.94	21.17	0.011173167
253.3	Enter sample description...	95	0.631	0.803984	1.28E-04	0.016	0.002	0.016	2.52E+04	84.39	5.679	0.016078187
279.6	Enter sample description...	95	1	0.796267	1.94E-04	0.024	0.002	0.024	2.43E+04	86.04	4.182	0.024058712
307.5	Enter sample description...	95	1.585	0.799939	3.01E-04	0.038	0.002	0.038	2.37E+04	87.11	1.998	0.038049883
332.5	Enter sample description...	95	2.512	0.801511	4.70E-04	0.059	0.003	0.059	2.33E+04	87.51	1.453	0.059057766
358.9	Enter sample description...	95	3.981	0.80067	7.34E-04	0.092	0.004	0.092	2.30E+04	87.52	1.317	0.092089365
384.8	Enter sample description...	95	6.31	0.800359	1.15E-03	0.143	0.007	0.143	2.27E+04	87.15	1.369	0.143182631
409.9	Enter sample description...	95	10	0.800236	1.79E-03	0.224	0.014	0.224	2.24E+04	86.44	1.483	0.224443829
435.1	Enter sample description...	95	15.85	0.803484	2.80E-03	0.349	0.027	0.348	2.20E+04	85.49	1.56	0.35010498
460.1	Enter sample description...	95	25.12	0.800581	4.33E-03	0.54	0.053	0.538	2.15E+04	84.37	1.471	0.542657581
485.1	Enter sample description...	95	39.81	0.80225	6.66E-03	0.831	0.099	0.825	2.09E+04	83.12	1.041	0.837101761
510.2	Enter sample description...	95	63.1	0.80917	0.01028	1.271	0.187	1.257	2.01E+04	81.56	0.3952	1.285053434
535.3	Enter sample description...	95	100	0.804709	0.01522	1.892	0.34	1.861	1.89E+04	79.64	0.08144	1.923604256
82.83	Enter sample description...	100.01	0.1	0.160267	1.25E-05	0.008	0.006	0.005	7.78E+04	41.37	16.11	0.012109391
142.5	Enter sample description...	100.01	0.1585	0.160491	1.27E-05	0.008	0.006	0.005	4.98E+04	39.15	13.13	0.012676598
187.5	Enter sample description...	100	0.2512	0.251987	1.91E-05	0.008	0.004	0.006	3.02E+04	58.39	108.9	0.00939668
223.3	Enter sample description...	100	0.3981	0.597488	4.50E-05	0.008	0.002	0.007	1.89E+04	76.13	19.95	0.008241641
253.3	Enter sample description...	100	0.631	0.805334	8.26E-05	0.01	0.002	0.01	1.63E+04	81.5	6.169	0.010112154
279.6	Enter sample description...	100	1	0.79781	1.22E-04	0.015	0.001	0.015	1.53E+04	84.46	4.669	0.01507149
307.5	Enter sample description...	100	1.585	0.799831	1.87E-04	0.023	0.001	0.023	1.48E+04	86.42	2.978	0.02304608
332.5	Enter sample description...	100	2.512	0.801169	2.91E-04	0.036	0.002	0.036	1.45E+04	87.44	2.203	0.036037221
358.8	Enter sample description...	100	3.981	0.800198	4.55E-04	0.057	0.002	0.057	1.43E+04	87.93	2.059	0.057038841
384.8	Enter sample description...	100	6.31	0.800412	7.14E-04	0.089	0.003	0.089	1.41E+04	88.11	2.176	0.089050761
409.9	Enter sample description...	100	10	0.800418	1.12E-03	0.14	0.005	0.14	1.40E+04	88	2.396	0.140089188
435	Enter sample description...	100	15.85	0.803481	1.77E-03	0.22	0.009	0.22	1.39E+04	87.58	2.529	0.220203659
460.1	Enter sample description...	100	25.12	0.800338	2.77E-03	0.346	0.019	0.345	1.38E+04	86.88	2.196	0.346528248
485.1	Enter sample description...	100	39.81	0.801921	4.34E-03	0.541	0.038	0.539	1.36E+04	86.02	1.33	0.542336739
510.2	Enter sample description...	100	63.1	0.804601	6.79E-03	0.844	0.077	0.84	1.34E+04	84.79	0.4128	0.847559615
535.2	Enter sample description...	100	100	0.804822	0.01059	1.316	0.183	1.303	1.32E+04	82.01	0.06395	1.329036223
