# Supplementary material for: Experimental study on the effect of Coumarone resin on the performance of SBS-modified asphalt
Source: PLoS One. 2024 Apr 18;19(4):e0301528. doi: 10.1371/journal.pone.0301528 (PMC11025964; doi:10.1371/journal.pone.0301528)
Supplement: S1 Data — (ZIP) [file pone.0301528.s001.zip › test data/Temperature frequency sweep4.csv]

Time (action)(s)	Sample Description	Temperature(°C)	Angular frequency(rad/s)	Complex shear strain(%)	Complex shear stress(kPa)	Shear modulus (complex component)(kPa)	Shear modulus (elastic component)(kPa)	Shear modulus (viscous component)(kPa)	Shear viscosity (complex component)(mPa s)	Phase angle(°)	Harmonic distortion(%)	Point Notes
82.83	Enter sample description...	40	0.1	0.169403	6.21E-03	3.667	0.936	3.546	3.67E+07	75.21	15.73		3.793325846
142.5	Enter sample description...	40	0.1585	0.0132951	7.26E-05	0.546	0.521	0.162	3.44E+06	-17.24	2.33E+03	K019	-1.843167403
187.5	Enter sample description...	40	0.2512	0.145794	0.01158	7.946	0.799	7.906	3.16E+07	84.23	61.85		7.987067241
223.3	Enter sample description...	40	0.3981	0.584365	0.07203	12.325	3.892	11.695	3.10E+07	71.59	3.743		12.99254846
253.3	Enter sample description...	40	0.631	0.543909	0.09523	17.509	5.739	16.542	2.78E+07	70.87	6.741		18.53644219
279.6	Enter sample description...	40	1	0.727739	0.1818	24.98	9.84	22.96	2.50E+07	66.8	9.254		27.18460814
307.5	Enter sample description...	40	1.585	0.810502	0.2773	34.218	12.856	31.711	2.16E+07	67.93	0.1144		36.93256219
332.5	Enter sample description...	40	2.512	0.79877	0.3767	47.155	17.511	43.783	1.88E+07	68.2	1.096		50.79925963
358.9	Enter sample description...	40	3.981	0.792221	0.5386	67.989	25.88	62.871	1.71E+07	67.63	0.4437		73.53997942
384.9	Enter sample description...	40	6.31	0.79472	0.7508	94.478	36.052	87.329	1.50E+07	67.57	0.2936		102.235851
409.9	Enter sample description...	40	10	0.791253	1.056	133.478	50.977	123.36	1.34E+07	67.55	0.1506		144.4590978
435.1	Enter sample description...	40	15.85	0.792839	1.497	188.848	72.201	174.5	1.19E+07	67.52	0.1094		204.4286386
460.1	Enter sample description...	40	25.12	0.793363	2.103	265.019	101.94	244.628	1.06E+07	67.38	0.03034		287.1755874
485.2	Enter sample description...	40.01	39.81	0.804117	3.017	375.229	146.583	345.413	9.43E+06	67	0.03575		407.7365916
510.3	Enter sample description...	40.01	63.1	0.825227	4.38	530.822	214.718	485.457	8.41E+06	66.14	0.01177		580.5776828
535.3	Enter sample description...	40.01	100	0.790402	5.907	747.333	319.554	675.568	7.47E+06	64.69	6.33E-03		826.9124974
82.83	Enter sample description...	45	0.1	0.552648	8.83E-03	1.597	0.308	1.567	1.60E+07	78.89	2.984		1.627724432
142.5	Enter sample description...	45	0.1585	0.3563	9.31E-03	2.612	0.547	2.554	1.65E+07	77.91	25.33		2.67164394
187.5	Enter sample description...	45	0.2512	0.106634	4.30E-03	4.036	0.314	4.024	1.61E+07	85.54	55.36		4.048498834
223.3	Enter sample description...	45	0.3981	0.430341	0.02264	5.261	1.445	5.059	1.32E+07	74.06	20.38		5.472400774
253.3	Enter sample description...	45	0.631	0.602685	0.04827	8.008	2.167	7.71	1.27E+07	74.3	5.818		8.319882074
279.6	Enter sample description...	45	1	0.73813	0.08597	11.648	3.851	10.992	1.17E+07	70.69	6.628		12.34504786
307.5	Enter sample description...	45	1.585	0.801579	0.1331	16.606	5.291	15.74	1.05E+07	71.42	3.541		17.52282671
332.6	Enter sample description...	45	2.512	0.796254	0.1875	23.545	8.211	22.067	9.37E+06	69.59	0.02099		25.12790121
358.9	Enter sample description...	45	3.981	0.784169	0.2644	33.717	12.208	31.429	8.47E+06	68.77	0.6353		36.18038432
384.9	Enter sample description...	45	6.31	0.800541	0.3684	46.022	17.177	42.696	7.29E+06	68.08	0.03539		49.62042577
409.9	Enter sample description...	45	10	0.796309	0.5183	65.085	24.595	60.259	6.51E+06	67.8	0.04527		70.31322783
435.1	Enter sample description...	45	15.85	0.80847	0.7575	93.692	35.401	86.746	5.91E+06	67.8	0.02125		101.2182061
460.1	Enter sample description...	45	25.12	0.797418	1.069	134.117	50.567	124.219	5.34E+06	67.85	0.0212		144.8389268
485.2	Enter sample description...	45	39.81	0.802102	1.465	182.608	68.877	169.12	4.59E+06	67.84	0.01435		197.2205513
510.3	Enter sample description...	45	63.1	0.834157	2.167	259.78	98.862	240.233	4.12E+06	67.63	0.01958		280.989805
535.3	Enter sample description...	45	100	0.805544	2.9	360.026	141.892	330.886	3.60E+06	66.79	5.58E-03		391.829419
82.83	Enter sample description...	50	0.1	0.265971	1.91E-03	0.719	0.144	0.705	7.19E+06	78.45	25.66		0.733964709
142.5	Enter sample description...	50	0.1585	0.403797	4.31E-03	1.068	0.18	1.053	6.74E+06	80.3	13.92		1.083622028
187.5	Enter sample description...	50	0.2512	0.285271	4.51E-03	1.58	0.374	1.536	6.29E+06	76.31	9.348		1.62646749
223.3	Enter sample description...	50	0.3981	0.344555	7.92E-03	2.299	0.5	2.244	5.77E+06	77.45	34.08		2.355635072
253.3	Enter sample description...	50	0.631	0.661399	0.02534	3.831	0.904	3.723	6.07E+06	76.35	3.639		3.942997755
279.6	Enter sample description...	50	1	0.784679	0.04349	5.542	1.478	5.342	5.54E+06	74.54	5.458		5.751105796
307.5	Enter sample description...	50	1.585	0.790177	0.06357	8.046	2.087	7.77	5.08E+06	74.96	4.315		8.33287955
332.5	Enter sample description...	50	2.512	0.787001	0.09126	11.596	3.438	11.074	4.62E+06	72.75	1.388		12.14458469
358.9	Enter sample description...	50	3.981	0.812121	0.1356	16.7	5.368	15.814	4.20E+06	71.25	0.1112		17.6397153
384.9	Enter sample description...	50	6.31	0.805888	0.1958	24.294	8.326	22.822	3.85E+06	69.96	0.03251		25.86555721
409.9	Enter sample description...	50	10	0.791297	0.2736	34.57	12.433	32.257	3.46E+06	68.92	0.0754		37.0580939
435.1	Enter sample description...	50	15.85	0.793964	0.3795	47.802	17.659	44.421	3.02E+06	68.32	0.04788		51.45321839
460.1	Enter sample description...	50	25.12	0.799995	0.5279	65.983	24.608	61.222	2.63E+06	68.1	9.71E-03		71.13216186
485.1	Enter sample description...	50	39.81	0.805182	0.7629	94.744	35.41	87.878	2.38E+06	68.05	0.02616		102.1735308
510.2	Enter sample description...	50	63.1	0.819585	1.116	136.158	50.735	126.353	2.16E+06	68.12	0.03335		146.762847
535.3	Enter sample description...	50	100	0.799342	1.525	190.771	71.471	176.877	1.91E+06	68	7.17E-03		205.8032174
82.83	Enter sample description...	55	0.1	0.184504	6.24E-04	0.338	0.062	0.332	3.38E+06	79.37	45.76		0.343947152
142.5	Enter sample description...	55	0.1585	0.274905	1.36E-03	0.496	0.097	0.486	3.13E+06	78.7	7.256		0.505875718
187.5	Enter sample description...	55	0.2512	0.428561	3.20E-03	0.746	0.141	0.732	2.97E+06	79.07	7.809		0.759885638
223.3	Enter sample description...	55	0.3981	0.226302	2.44E-03	1.079	0.198	1.061	2.71E+06	79.42	5.829		1.097805146
253.3	Enter sample description...	55	0.631	0.593497	0.01086	1.83	0.362	1.794	2.90E+06	78.6	11.22		1.867092643
279.6	Enter sample description...	55	1	0.779825	0.02027	2.6	0.593	2.531	2.60E+06	76.82	6.032		2.67076637
307.5	Enter sample description...	55	1.585	0.783436	0.02951	3.766	0.82	3.676	2.38E+06	77.42	2.266		3.85922569
332.6	Enter sample description...	55	2.512	0.806452	0.04581	5.681	1.417	5.501	2.26E+06	75.56	1.301		5.867332552
358.9	Enter sample description...	55	3.981	0.799246	0.06601	8.259	2.279	7.939	2.08E+06	73.98	0.3544		8.594310734
384.9	Enter sample description...	55	6.31	0.799401	0.09616	12.03	3.601	11.478	1.91E+06	72.58	0.3136		12.61081065
409.9	Enter sample description...	55	10	0.800221	0.1373	17.161	5.515	16.251	1.72E+06	71.25	0.03869		18.12665595
435.1	Enter sample description...	55	15.85	0.808516	0.2058	25.452	8.693	23.922	1.61E+06	70.03	0.06722		27.08639953
460.1	Enter sample description...	55	25.12	0.805685	0.2892	35.893	12.781	33.541	1.43E+06	69.14	0.02654		38.41965788
485.2	Enter sample description...	55	39.81	0.803037	0.398	49.566	18.135	46.129	1.25E+06	68.54	0.01745		53.27093111
510.3	Enter sample description...	55	63.1	0.837599	0.589	70.32	26.005	65.335	1.11E+06	68.3	0.01913		75.70171394
535.3	Enter sample description...	55	100	0.804225	0.772	95.991	35.56	89.162	9.60E+05	68.26	0.0158		103.3661393
82.83	Enter sample description...	60.01	0.1	0.171417	2.86E-04	0.167	0.036	0.163	1.67E+06	77.66	16.94		0.170975255
142.5	Enter sample description...	60	0.1585	0.196777	4.83E-04	0.245	0.051	0.24	1.55E+06	78.08	3.611		0.250435958
187.5	Enter sample description...	60	0.2512	0.293578	1.07E-03	0.364	0.07	0.357	1.45E+06	78.83	12.1		0.371079694
223.3	Enter sample description...	60	0.3981	0.896388	4.87E-03	0.543	0.094	0.535	1.37E+06	80.02	9.859		0.551411587
253.3	Enter sample description...	60	0.631	0.380194	3.00E-03	0.789	0.144	0.776	1.25E+06	79.48	33.92		0.802593857
279.6	Enter sample description...	60	1	0.836149	0.01016	1.215	0.207	1.198	1.22E+06	80.2	14.68		1.233143403
307.5	Enter sample description...	60	1.585	0.772616	0.01486	1.923	0.404	1.88	1.21E+06	77.86	3.718		1.967280441
332.5	Enter sample description...	60	2.512	0.817692	0.02356	2.881	0.63	2.812	1.15E+06	77.37	1.112		2.952895642
358.9	Enter sample description...	60	3.981	0.798731	0.03306	4.138	0.965	4.024	1.04E+06	76.52	0.2489		4.255917425
384.9	Enter sample description...	60	6.31	0.795397	0.04967	6.245	1.572	6.044	9.90E+05	75.42	0.3876		6.453920514
409.9	Enter sample description...	60	10	0.799333	0.07189	8.994	2.475	8.646	8.99E+05	74.02	0.04953		9.357274257
435.1	Enter sample description...	60	15.85	0.804244	0.1046	13.008	3.893	12.412	8.21E+05	72.59	0.03417		13.63528088
460.1	Enter sample description...	60	25.12	0.799932	0.1512	18.898	6.094	17.888	7.52E+05	71.19	0.02236		19.96851795
485.2	Enter sample description...	60	39.81	0.801419	0.2172	27.105	9.273	25.47	6.81E+05	69.99	0.01299		28.85288388
510.3	Enter sample description...	60	63.1	0.8296	0.3144	37.902	13.708	35.337	6.01E+05	68.8	0.01454		40.66286672
535.3	Enter sample description...	60	100	0.807214	0.4412	54.657	20.007	50.864	5.47E+05	68.53	0.01275		58.74650688
82.83	Enter sample description...	65.01	0.1	0.167807	1.50E-04	0.09	0.023	0.086	8.95E+05	74.81	4.461		0.093275017
142.5	Enter sample description...	65	0.1585	0.177966	2.33E-04	0.131	0.031	0.127	8.27E+05	76.22	3.388		0.134904594
187.5	Enter sample description...	65	0.2512	0.227425	4.27E-04	0.188	0.037	0.184	7.47E+05	78.77	69.88		0.191696415
223.3	Enter sample description...	65	0.3981	0.813614	2.31E-03	0.284	0.055	0.279	7.13E+05	78.88	2.287		0.289473789
253.3	Enter sample description...	65	0.631	0.789483	3.39E-03	0.43	0.083	0.422	6.81E+05	78.86	2.866		0.438317974
279.6	Enter sample description...	65	1	0.57331	3.65E-03	0.637	0.11	0.627	6.37E+05	80.03	6.6		0.646847808
307.5	Enter sample description...	65	1.585	0.822191	7.97E-03	0.97	0.19	0.951	6.12E+05	78.72	0.313		0.989244246
332.6	Enter sample description...	65	2.512	0.804279	0.01152	1.432	0.28	1.405	5.70E+05	78.74	1.239		1.460308162
358.9	Enter sample description...	65	3.981	0.79874	0.01742	2.181	0.454	2.133	5.48E+05	77.99	0.2692		2.230135514
384.9	Enter sample description...	65	6.31	0.803479	0.02603	3.24	0.718	3.159	5.14E+05	77.19	0.2055		3.323216619
409.9	Enter sample description...	65	10	0.801396	0.03869	4.828	1.15	4.689	4.83E+05	76.21	0.04359		4.972117089
435.1	Enter sample description...	65	15.85	0.802415	0.05761	7.18	1.858	6.935	4.53E+05	75	0.01993		7.434606579
460.1	Enter sample description...	65	25.12	0.800678	0.08386	10.474	2.948	10.05	4.17E+05	73.65	0.02665		10.91750907
485.2	Enter sample description...	65	39.81	0.802559	0.1216	15.152	4.635	14.426	3.81E+05	72.19	0.02121		15.9179651
510.3	Enter sample description...	65	63.1	0.831277	0.1814	21.826	7.245	20.589	3.46E+05	70.61	0.01205		23.14348909
535.3	Enter sample description...	65	100	0.803116	0.2435	30.317	10.96	28.267	3.03E+05	68.81	9.67E-03		32.52315422
82.83	Enter sample description...	70.01	0.1	0.163834	8.46E-05	0.052	0.015	0.049	5.16E+05	72.89	4.251		0.054418822
142.5	Enter sample description...	70	0.1585	0.169661	1.26E-04	0.074	0.019	0.072	4.70E+05	74.9	2.52		0.076660123
187.5	Enter sample description...	70	0.2512	0.264236	2.72E-04	0.103	0.017	0.101	4.10E+05	80.24	103.9		0.104525457
223.3	Enter sample description...	70	0.3981	0.727106	1.15E-03	0.159	0.031	0.156	3.99E+05	78.59	3.479		0.162228533
253.3	Enter sample description...	70	0.631	1.02899	2.42E-03	0.235	0.047	0.23	3.73E+05	78.42	6.235		0.23991689
279.6	Enter sample description...	70	1	0.721906	2.54E-03	0.352	0.062	0.347	3.52E+05	79.94	12.19		0.357541329
307.5	Enter sample description...	70	1.585	0.811525	4.29E-03	0.529	0.103	0.519	3.34E+05	78.77	0.0779		0.539401082
332.5	Enter sample description...	70	2.512	0.79559	6.33E-03	0.796	0.158	0.78	3.17E+05	78.58	0.5704		0.812191677
358.9	Enter sample description...	70	3.981	0.800734	9.53E-03	1.19	0.24	1.166	2.99E+05	78.39	0.08634		1.215029215
384.9	Enter sample description...	70	6.31	0.800104	0.01428	1.785	0.372	1.746	2.83E+05	77.97	0.07448		1.825350125
409.9	Enter sample description...	70	10	0.800054	0.02134	2.667	0.584	2.603	2.67E+05	77.35	0.06981		2.733769823
435.1	Enter sample description...	70	15.85	0.803453	0.03189	3.969	0.925	3.86	2.50E+05	76.52	0.06507		4.082101561
460.1	Enter sample description...	70	25.12	0.800618	0.04709	5.882	1.474	5.694	2.34E+05	75.49	0.05469		6.076845808
485.1	Enter sample description...	70	39.81	0.801307	0.06929	8.647	2.356	8.32	2.17E+05	74.19	0.02871		8.988645805
510.2	Enter sample description...	70	63.1	0.819315	0.103	12.572	3.765	11.995	1.99E+05	72.58	0.02119		13.17897851
535.3	Enter sample description...	70	100	0.803473	0.1445	17.987	6.086	16.926	1.80E+05	70.22	0.01047		19.11906845
82.83	Enter sample description...	75.01	0.1	0.162378	4.82E-05	0.03	0.007	0.029	2.97E+05	75.68	5.74		0.030967307
142.5	Enter sample description...	75.01	0.1585	0.165456	7.06E-05	0.043	0.01	0.041	2.69E+05	76.17	4.161		0.04429118
187.5	Enter sample description...	75.01	0.2512	0.277928	1.66E-04	0.06	0.009	0.059	2.38E+05	81.39	110.3		0.060690525
223.3	Enter sample description...	75	0.3981	0.714919	6.56E-04	0.092	0.017	0.09	2.31E+05	79.37	12.31		0.093618752
253.3	Enter sample description...	75	0.631	0.773443	1.06E-03	0.137	0.024	0.135	2.17E+05	79.7	4.645		0.139261792
279.6	Enter sample description...	75	1	0.817681	1.68E-03	0.205	0.038	0.202	2.05E+05	79.3	0.7242		0.208655162
307.5	Enter sample description...	75	1.585	0.798329	2.46E-03	0.309	0.059	0.303	1.95E+05	78.89	0.9788		0.314944802
332.6	Enter sample description...	75	2.512	0.805135	3.72E-03	0.462	0.091	0.453	1.84E+05	78.68	0.2925		0.471231753
358.9	Enter sample description...	75	3.981	0.800565	5.53E-03	0.691	0.14	0.677	1.74E+05	78.35	0.1166		0.705635459
384.9	Enter sample description...	75	6.31	0.800696	8.27E-03	1.033	0.215	1.01	1.64E+05	77.99	0.1214		1.056272346
409.9	Enter sample description...	75	10	0.800456	0.01235	1.543	0.332	1.506	1.54E+05	77.57	0.1222		1.580275951
435.1	Enter sample description...	75	15.85	0.803021	0.01847	2.3	0.516	2.242	1.45E+05	77.03	0.1117		2.360585568
460.1	Enter sample description...	75	25.12	0.80047	0.02738	3.42	0.811	3.322	1.36E+05	76.28	0.08027		3.521032184
485.2	Enter sample description...	75	39.81	0.801138	0.04055	5.061	1.279	4.897	1.27E+05	75.36	0.04449		5.231742013
510.3	Enter sample description...	75	63.1	0.82909	0.0617	7.442	2.031	7.159	1.18E+05	74.16	0.03646		7.737186342
535.3	Enter sample description...	75	100	0.803494	0.0862	10.728	3.222	10.233	1.07E+05	72.52	0.03856		11.24965878
82.83	Enter sample description...	80.01	0.1	0.161317	3.20E-05	0.02	0.008	0.018	1.98E+05	67.04	7.491		0.02172624
142.5	Enter sample description...	80.01	0.1585	0.163179	4.31E-05	0.026	0.009	0.025	1.67E+05	70.28	4.574		0.027625988
187.5	Enter sample description...	80	0.2512	0.25824	9.46E-05	0.037	0.007	0.036	1.46E+05	78.29	136.2		0.037791869
223.3	Enter sample description...	80	0.3981	0.615533	3.37E-04	0.055	0.009	0.054	1.37E+05	80.86	14.56		0.055713735
253.3	Enter sample description...	80	0.631	0.790379	6.49E-04	0.082	0.012	0.081	1.30E+05	81.51	0.6705		0.082917489
279.6	Enter sample description...	80	1	0.70242	8.76E-04	0.125	0.019	0.123	1.25E+05	81.2	4.258		0.126503083
307.5	Enter sample description...	80	1.585	0.812526	1.53E-03	0.188	0.031	0.185	1.19E+05	80.51	1.397		0.190631343
332.5	Enter sample description...	80	2.512	0.7997	2.27E-03	0.284	0.05	0.279	1.13E+05	79.92	0.1895		0.288488792
358.9	Enter sample description...	80	3.981	0.800451	3.41E-03	0.426	0.08	0.418	1.07E+05	79.16	0.1944		0.433797851
384.9	Enter sample description...	80	6.31	0.800407	5.10E-03	0.637	0.128	0.624	1.01E+05	78.45	0.1914		0.650258024
409.9	Enter sample description...	80	10	0.800216	7.61E-03	0.951	0.201	0.929	9.51E+04	77.79	0.1996		0.973155646
435.1	Enter sample description...	80	15.85	0.803385	0.01137	1.416	0.314	1.38	8.93E+04	77.17	0.1859		1.452484422
460.1	Enter sample description...	80	25.12	0.800496	0.01683	2.102	0.491	2.044	8.37E+04	76.49	0.1306		2.162171435
485.2	Enter sample description...	80	39.81	0.801904	0.02496	3.113	0.766	3.017	7.82E+04	75.76	0.06393		3.212229799
510.3	Enter sample description...	80	63.1	0.830415	0.03817	4.596	1.22	4.432	7.29E+04	74.61	0.0253		4.767801378
535.3	Enter sample description...	80	100	0.803807	0.05363	6.672	1.941	6.383	6.67E+04	73.08	0.02786		6.975258701
82.83	Enter sample description...	85.01	0.1	0.160693	1.97E-05	0.012	0.006	0.011	1.23E+05	62.61	9.213		0.013518984
142.5	Enter sample description...	85	0.1585	0.161781	2.54E-05	0.016	0.006	0.014	9.92E+04	66.39	5.962		0.017466154
187.5	Enter sample description...	85	0.2512	0.252133	5.38E-05	0.021	0.004	0.021	8.49E+04	78.31	162.5		0.021447884
223.3	Enter sample description...	85	0.3981	0.606035	1.89E-04	0.031	0.004	0.031	7.82E+04	83.5	20.27		0.031203197
253.3	Enter sample description...	85	0.631	0.805857	3.82E-04	0.047	0.005	0.047	7.51E+04	84.24	1.95		0.047242071
279.6	Enter sample description...	85.01	1	0.748175	5.45E-04	0.073	0.007	0.072	7.28E+04	84.16	1.551		0.073386463
307.5	Enter sample description...	85	1.585	0.765083	8.54E-04	0.112	0.012	0.111	7.04E+04	83.73	0.3258		0.112683188
332.6	Enter sample description...	85	2.512	0.798945	1.37E-03	0.171	0.021	0.169	6.80E+04	82.95	0.2948		0.172318395
358.9	Enter sample description...	85	3.981	0.800368	2.08E-03	0.26	0.036	0.258	6.54E+04	81.95	0.315		0.262614474
384.9	Enter sample description...	85	6.31	0.80051	3.16E-03	0.395	0.063	0.39	6.26E+04	80.82	0.3095		0.400171141
409.9	Enter sample description...	85	10	0.800329	4.77E-03	0.596	0.106	0.586	5.96E+04	79.71	0.3218		0.605820347
435.1	Enter sample description...	85	15.85	0.802966	7.17E-03	0.893	0.176	0.875	5.63E+04	78.65	0.3014		0.910939962
460.1	Enter sample description...	85	25.12	0.800608	0.01066	1.332	0.285	1.301	5.30E+04	77.63	0.2098		1.363863669
485.2	Enter sample description...	85	39.81	0.801332	0.01586	1.979	0.456	1.926	4.97E+04	76.69	0.1032		2.033952797
510.3	Enter sample description...	85	63.1	0.827114	0.02426	2.933	0.74	2.838	4.65E+04	75.39	0.02832		3.031534923
535.3	Enter sample description...	85	100	0.803501	0.03443	4.285	1.208	4.111	4.29E+04	73.62	0.03118		4.46713133
82.83	Enter sample description...	90.01	0.1	0.16039	1.44E-05	0.009	0.005	0.007	8.95E+04	55.34	15.3		0.010945407
142.5	Enter sample description...	90	0.1585	0.161052	1.69E-05	0.01	0.006	0.009	6.60E+04	56.87	6.801		0.011945183
187.5	Enter sample description...	90	0.2512	0.253324	3.28E-05	0.013	0.003	0.012	5.16E+04	74.47	162.4		0.013495084
223.3	Enter sample description...	90	0.3981	0.600116	1.04E-04	0.017	0.002	0.017	4.36E+04	82.83	23.78		0.017135569
253.3	Enter sample description...	90	0.631	0.80315	2.10E-04	0.026	0.002	0.026	4.15E+04	85.28	2.823		0.026090106
279.6	Enter sample description...	90	1	0.78746	3.19E-04	0.04	0.003	0.04	4.05E+04	86	1.781		0.040099821
307.5	Enter sample description...	90	1.585	0.787653	4.95E-04	0.063	0.004	0.063	3.97E+04	86.36	0.781		0.063130437
332.6	Enter sample description...	90	2.512	0.793815	7.78E-04	0.098	0.007	0.098	3.90E+04	86.04	0.5289		0.09823974
358.9	Enter sample description...	90	3.981	0.800495	1.22E-03	0.152	0.012	0.152	3.82E+04	85.39	0.511		0.152502671
384.9	Enter sample description...	90	6.31	0.8007	1.89E-03	0.235	0.023	0.234	3.73E+04	84.42	0.5151		0.236136171
409.9	Enter sample description...	90	10	0.800482	2.90E-03	0.362	0.043	0.36	3.62E+04	83.23	0.5462		0.364573787
435.1	Enter sample description...	90	15.85	0.802928	4.45E-03	0.554	0.078	0.548	3.50E+04	81.88	0.5016		0.559668421
460.1	Enter sample description...	90	25.12	0.80092	6.73E-03	0.84	0.139	0.829	3.35E+04	80.48	0.3563		0.851832028
485.2	Enter sample description...	90	39.81	0.801553	0.01015	1.266	0.241	1.243	3.18E+04	79.03	0.1491		1.289739395
510.3	Enter sample description...	90	63.1	0.815476	0.01542	1.89	0.402	1.847	3.00E+04	77.72	0.06663		1.934546047
535.3	Enter sample description...	90	100	0.804462	0.02297	2.856	0.775	2.749	2.86E+04	74.26	0.02108		2.967814958
82.83	Enter sample description...	95.01	0.1	0.160215	1.03E-05	0.006	0.004	0.005	6.40E+04	50.07	14.06		0.007827332
142.5	Enter sample description...	95	0.1585	0.160762	1.16E-05	0.007	0.004	0.006	4.55E+04	51.7	9.193		0.008922963
187.5	Enter sample description...	95	0.2512	0.251585	2.06E-05	0.008	0.003	0.008	3.26E+04	71.1	146.3		0.00845772
223.3	Enter sample description...	95	0.3981	0.596413	6.11E-05	0.01	0.002	0.01	2.57E+04	80.67	24.64		0.010135255
253.3	Enter sample description...	95	0.631	0.801609	1.22E-04	0.015	0.002	0.015	2.42E+04	84.22	4.478		0.015077792
279.6	Enter sample description...	95	1	0.795962	1.86E-04	0.023	0.002	0.023	2.33E+04	86.15	2.375		0.023053212
307.5	Enter sample description...	95	1.585	0.799888	2.90E-04	0.036	0.002	0.036	2.29E+04	87.13	1.178		0.036046615
332.6	Enter sample description...	95	2.512	0.80215	4.54E-04	0.057	0.002	0.057	2.25E+04	87.69	0.9262		0.05704816
358.9	Enter sample description...	95	3.981	0.800453	7.10E-04	0.089	0.004	0.089	2.23E+04	87.62	0.865		0.089079736
384.9	Enter sample description...	95	6.31	0.800468	1.11E-03	0.139	0.007	0.139	2.20E+04	87.2	0.8933		0.139171438
409.9	Enter sample description...	95	10	0.800788	1.74E-03	0.217	0.014	0.217	2.18E+04	86.42	0.9547		0.21743475
435.1	Enter sample description...	95	15.85	0.803365	2.73E-03	0.339	0.028	0.338	2.14E+04	85.31	0.852		0.340160058
460.1	Enter sample description...	95	25.12	0.800226	4.21E-03	0.526	0.056	0.523	2.09E+04	83.88	0.5543		0.529057214
485.1	Enter sample description...	95	39.81	0.801683	6.49E-03	0.809	0.109	0.802	2.03E+04	82.23	0.2225		0.81657773
510.2	Enter sample description...	95	63.1	0.819077	0.01013	1.237	0.211	1.219	1.96E+04	80.19	0.05887		1.255509935
535.3	Enter sample description...	95	100	0.803727	0.01514	1.883	0.43	1.833	1.88E+04	76.79	0.01981		1.934489253
82.83	Enter sample description...	100.01	0.1	0.160507	9.43E-06	0.006	0.004	0.004	5.87E+04	47.69	22.63		0.008116559
142.5	Enter sample description...	100.01	0.1585	0.160468	9.46E-06	0.006	0.004	0.004	3.72E+04	41.89	9.111		0.008989752
187.5	Enter sample description...	100	0.2512	0.251847	1.52E-05	0.006	0.003	0.005	2.40E+04	63.5	123.8		0.006706282
223.3	Enter sample description...	100	0.3981	0.596579	4.11E-05	0.007	0.002	0.007	1.73E+04	76.28	23.78		0.007206791
253.3	Enter sample description...	100	0.631	0.803956	7.74E-05	0.01	0.001	0.01	1.53E+04	81.15	7.278		0.010121624
279.6	Enter sample description...	100	1	0.798396	1.17E-04	0.015	0.002	0.014	1.46E+04	82.92	4		0.015116635
307.5	Enter sample description...	100	1.585	0.800577	1.79E-04	0.022	0.002	0.022	1.41E+04	85.76	2.13		0.022061624
332.5	Enter sample description...	100	2.512	0.800489	2.77E-04	0.035	0.002	0.035	1.38E+04	87.01	1.541		0.035049132
358.9	Enter sample description...	100	3.981	0.800034	4.33E-04	0.054	0.002	0.054	1.36E+04	87.68	1.432		0.054046014
384.9	Enter sample description...	100	6.31	0.800382	6.79E-04	0.085	0.003	0.085	1.34E+04	87.87	1.532		0.085061255
409.9	Enter sample description...	100	10	0.800185	1.07E-03	0.133	0.005	0.133	1.33E+04	87.68	1.595		0.13311333
435.1	Enter sample description...	100	15.85	0.802675	1.68E-03	0.21	0.011	0.209	1.32E+04	87.13	1.378		0.210271921
460.1	Enter sample description...	100	25.12	0.80034	2.64E-03	0.329	0.022	0.329	1.31E+04	86.12	0.8392		0.329772952
485.2	Enter sample description...	100	39.81	0.802326	4.14E-03	0.516	0.047	0.514	1.30E+04	84.73	0.3222		0.518226411
510.3	Enter sample description...	100	63.1	0.81722	6.60E-03	0.808	0.105	0.801	1.28E+04	82.54	0.117		0.814975654
535.3	Enter sample description...	100	100	0.804418	0.01014	1.261	0.255	1.235	1.26E+04	78.33	0.01845		1.287801164
