# Supplementary material for: Experimental study on the effect of Coumarone resin on the performance of SBS-modified asphalt
Source: PLoS One. 2024 Apr 18;19(4):e0301528. doi: 10.1371/journal.pone.0301528 (PMC11025964; doi:10.1371/journal.pone.0301528)
Supplement: S1 Data — (ZIP) [file pone.0301528.s001.zip › test data/Temperature frequency sweep5.csv]

Time (action)(s)	Sample Description	Temperature(°C)	Angular frequency(rad/s)	Complex shear strain(%)	Complex shear stress(kPa)	Shear modulus (complex component)(kPa)	Shear modulus (elastic component)(kPa)	Shear modulus (viscous component)(kPa)	Shear viscosity (complex component)(mPa s)	Phase angle(°)	Harmonic distortion(%)	Point Notes
82.83	Enter sample description...	40	0.1	0.170841	6.22E-03	3.641	0.886	3.531	3.64E+07	75.92	17.02		3.754408071
142.5	Enter sample description...	40	0.1585	0.0127894	2.35E-04	1.835	1.831	0.119	1.16E+07	-3.71	716.5	K019	-28.37319446
187.5	Enter sample description...	40	0.2512	0.17067	0.01393	8.16	0.867	8.114	3.25E+07	83.9	62.69		8.207118837
223.3	Enter sample description...	40	0.3981	0.634182	0.08181	12.901	3.612	12.385	3.24E+07	73.74	4.102		13.44108833
253.3	Enter sample description...	40	0.631	0.545218	0.1013	18.586	5.541	17.74	2.95E+07	72.65	6.576		19.47587129
279.6	Enter sample description...	40	1	0.730365	0.1981	27.127	9.724	25.324	2.71E+07	68.99	9.823		29.06571724
307.5	Enter sample description...	40	1.585	0.814295	0.3043	37.367	12.939	35.056	2.36E+07	69.74	0.233		39.84040992
332.5	Enter sample description...	40	2.512	0.781827	0.4186	53.545	18.864	50.112	2.13E+07	69.37	2.187		57.22706066
358.9	Enter sample description...	40	3.981	0.806238	0.5987	74.253	27.291	69.056	1.87E+07	68.44	0.503		79.8582026
384.9	Enter sample description...	40	6.31	0.811506	0.8527	105.072	39.202	97.485	1.67E+07	68.09	0.1483		113.2795371
409.9	Enter sample description...	40	10	0.786609	1.18	149.948	56.659	138.832	1.50E+07	67.8	0.2337		161.9932071
435.1	Enter sample description...	40	15.85	0.810524	1.695	209.106	78.71	193.727	1.32E+07	67.89	0.01302		225.7587091
460.1	Enter sample description...	40	25.12	0.801677	2.337	291.486	110.456	269.747	1.16E+07	67.73	0.04043		315.0583514
485.1	Enter sample description...	40.01	39.81	0.799333	3.389	423.958	162.742	391.479	1.07E+07	67.43	0.01727		459.235482
510.2	Enter sample description...	40.01	63.1	0.819407	4.697	573.17	225.072	527.131	9.08E+06	66.88	0.02324		623.3822091
535.3	Enter sample description...	40.01	100	0.792242	6.545	826.102	338.882	753.395	8.26E+06	65.78	8.82E-03		906.0738496
82.83	Enter sample description...	45.01	0.1	0.242277	3.72E-03	1.537	0.139	1.531	1.54E+07	84.82	48.84		1.54340833
142.5	Enter sample description...	45	0.1585	0.298996	7.70E-03	2.575	0.5	2.526	1.63E+07	78.8	21.15		2.625355657
187.5	Enter sample description...	45	0.2512	0.119315	4.50E-03	3.771	0.218	3.765	1.50E+07	86.69	54.3		3.777470151
223.3	Enter sample description...	45	0.3981	0.481162	0.02674	5.558	1.494	5.353	1.40E+07	74.41	16.01		5.771353452
253.3	Enter sample description...	45	0.631	0.57773	0.04947	8.562	2.081	8.306	1.36E+07	75.94	6.422		8.8279108
279.6	Enter sample description...	45	1	0.740981	0.09088	12.265	3.676	11.701	1.23E+07	72.56	7.607		12.85856805
307.5	Enter sample description...	45	1.585	0.810753	0.1411	17.398	4.954	16.678	1.10E+07	73.46	2.8		18.15249049
332.5	Enter sample description...	45	2.512	0.807197	0.2037	25.231	7.955	23.944	1.00E+07	71.62	0.3031		26.59292672
358.9	Enter sample description...	45	3.981	0.814022	0.2928	35.966	12.109	33.866	9.03E+06	70.33	0.2754		38.20328875
384.8	Enter sample description...	45	6.31	0.799183	0.418	52.298	18.65	48.86	8.29E+06	69.11	0.08907		55.99066823
409.9	Enter sample description...	45	10	0.791498	0.5777	72.988	26.818	67.882	7.30E+06	68.44	0.09177		78.49771042
435	Enter sample description...	45	15.85	0.794332	0.8256	103.94	38.664	96.481	6.56E+06	68.16	0.109		112.0040918
460.1	Enter sample description...	45	25.12	0.799042	1.181	147.843	55.21	137.148	5.89E+06	68.07	0.01173		159.4139459
485.1	Enter sample description...	45.01	39.81	0.797366	1.598	200.463	74.73	186.013	5.04E+06	68.11	5.18E-03		216.0914956
510.2	Enter sample description...	45.01	63.1	0.830432	2.373	285.81	107.926	264.65	4.53E+06	67.81	0.03631		308.7468842
535.3	Enter sample description...	45.01	100	0.799422	3.188	398.795	153.246	368.175	3.99E+06	67.4	8.68E-03		432.072875
82.83	Enter sample description...	50.01	0.1	0.266588	1.87E-03	0.7	0.143	0.685	7.00E+06	78.25	19.82		0.715085264
142.5	Enter sample description...	50	0.1585	0.406506	4.34E-03	1.067	0.177	1.052	6.73E+06	80.43	13.66		1.082188891
187.5	Enter sample description...	50	0.2512	0.287821	4.57E-03	1.586	0.359	1.545	6.32E+06	76.91	9.658		1.628568896
223.3	Enter sample description...	50	0.3981	0.332372	7.77E-03	2.336	0.498	2.283	5.87E+06	77.7	33.24		2.391240315
253.3	Enter sample description...	50	0.631	0.659143	0.02589	3.928	0.859	3.833	6.23E+06	77.37	1.911		4.026023632
279.6	Enter sample description...	50	1	0.77638	0.04455	5.739	1.416	5.561	5.74E+06	75.72	7.203		5.922989269
307.5	Enter sample description...	50	1.585	0.783533	0.06648	8.485	1.979	8.251	5.35E+06	76.51	4.481		8.727156721
332.5	Enter sample description...	50	2.512	0.789229	0.09822	12.445	3.299	12	4.95E+06	74.63	1.926		12.90895983
358.8	Enter sample description...	50	3.981	0.807813	0.1434	17.746	5.185	16.971	4.46E+06	73.01	0.01819		18.55952317
384.8	Enter sample description...	50.01	6.31	0.804924	0.2106	26.16	8.245	24.826	4.15E+06	71.63	0.1314		27.57047155
409.9	Enter sample description...	50	10	0.791304	0.2898	36.627	12.386	34.469	3.66E+06	70.23	0.04774		38.92978908
435	Enter sample description...	50	15.85	0.801684	0.4127	51.474	18.275	48.121	3.25E+06	69.2	0.03113		55.07549254
460.1	Enter sample description...	50	25.12	0.79941	0.5822	72.823	26.583	67.798	2.90E+06	68.59	9.09E-03		78.23948776
485.1	Enter sample description...	50	39.81	0.802422	0.8164	101.747	37.582	94.552	2.56E+06	68.32	0.02085		109.5186522
510.2	Enter sample description...	50.01	63.1	0.817817	1.213	148.362	54.311	138.064	2.35E+06	68.53	0.04195		159.4626352
535.3	Enter sample description...	50.01	100	0.802099	1.657	206.523	78.836	190.884	2.07E+06	67.56	8.26E-03		223.4973015
82.83	Enter sample description...	55.01	0.1	0.197677	6.49E-04	0.328	0.069	0.321	3.28E+06	77.82	14.47		0.335603399
142.5	Enter sample description...	55	0.1585	0.275788	1.36E-03	0.493	0.096	0.484	3.11E+06	78.76	8.767		0.502710741
187.5	Enter sample description...	55	0.2512	0.423504	3.21E-03	0.758	0.142	0.744	3.02E+06	79.22	7.447		0.771720217
223.3	Enter sample description...	55	0.3981	0.226638	2.41E-03	1.064	0.188	1.047	2.67E+06	79.84	7.051		1.08108752
253.3	Enter sample description...	55	0.631	0.591763	0.01085	1.834	0.348	1.801	2.91E+06	79.07	11.05		1.868137079
279.6	Enter sample description...	55	1	0.774528	0.02051	2.648	0.567	2.587	2.65E+06	77.64	5.068		2.711240564
307.5	Enter sample description...	55	1.585	0.790224	0.03083	3.901	0.778	3.823	2.46E+06	78.49	3.004		3.981623576
332.5	Enter sample description...	55	2.512	0.805048	0.0471	5.85	1.327	5.698	2.33E+06	76.89	0.3979		6.007505648
358.9	Enter sample description...	55	3.981	0.807657	0.06988	8.652	2.169	8.376	2.17E+06	75.48	0.5392		8.93900902
384.9	Enter sample description...	55	6.31	0.802559	0.1032	12.857	3.501	12.371	2.04E+06	74.2	0.3477		13.3643227
409.9	Enter sample description...	55	10	0.799678	0.1469	18.373	5.42	17.555	1.84E+06	72.84	0.05355		19.2328181
435.1	Enter sample description...	55	15.85	0.809317	0.2192	27.082	8.618	25.674	1.71E+06	71.44	0.09663		28.57385626
460.1	Enter sample description...	55	25.12	0.805338	0.3103	38.535	13.036	36.263	1.53E+06	70.23	0.01687		40.95774762
485.1	Enter sample description...	55	39.81	0.801078	0.4286	53.5	18.976	50.022	1.34E+06	69.23	0.01761		57.23185552
510.2	Enter sample description...	55	63.1	0.835326	0.6366	76.213	27.984	70.889	1.21E+06	68.46	0.01171		81.9548461
535.3	Enter sample description...	55	100	0.805215	0.8518	105.787	39.639	98.08	1.06E+06	67.99	7.67E-03		114.1307772
82.83	Enter sample description...	60.01	0.1	0.171629	2.91E-04	0.169	0.039	0.165	1.69E+06	76.82	10.02		0.173599814
142.5	Enter sample description...	60	0.1585	0.197039	4.86E-04	0.247	0.052	0.241	1.56E+06	77.72	2.196		0.252821626
187.5	Enter sample description...	60	0.2512	0.296057	1.09E-03	0.367	0.07	0.36	1.46E+06	78.95	12.31		0.373983709
223.3	Enter sample description...	60	0.3981	0.883971	4.96E-03	0.561	0.095	0.553	1.41E+06	80.27	10.53		0.569257171
253.3	Enter sample description...	60	0.631	0.382334	3.12E-03	0.817	0.149	0.803	1.29E+06	79.52	28.65		0.830968381
279.6	Enter sample description...	60	1	0.835653	0.01065	1.275	0.221	1.256	1.28E+06	80.03	11		1.294711075
307.5	Enter sample description...	60	1.585	0.780929	0.0153	1.959	0.397	1.918	1.24E+06	78.32	4.351		2.000708753
332.5	Enter sample description...	60	2.512	0.820071	0.02437	2.972	0.622	2.906	1.18E+06	77.92	1.23		3.039750472
358.8	Enter sample description...	60	3.981	0.799426	0.03434	4.296	0.942	4.191	1.08E+06	77.34	0.1847		4.403725779
384.8	Enter sample description...	60	6.31	0.798685	0.05139	6.434	1.512	6.254	1.02E+06	76.4	0.2363		6.620691421
409.9	Enter sample description...	60	10	0.800209	0.07561	9.448	2.408	9.136	9.45E+05	75.24	0.03474		9.772125118
435	Enter sample description...	60	15.85	0.801662	0.112	13.976	3.871	13.429	8.82E+05	73.92	0.05532		14.5478084
460.1	Enter sample description...	60	25.12	0.80004	0.1613	20.158	6.062	19.225	8.03E+05	72.5	0.02756		21.14053033
485.1	Enter sample description...	60	39.81	0.80107	0.2326	29.034	9.415	27.465	7.29E+05	71.08	0.02087		30.69885673
510.2	Enter sample description...	60	63.1	0.831775	0.3458	41.569	14.173	39.078	6.59E+05	70.06	0.02896		44.229931
535.3	Enter sample description...	60	100	0.80202	0.4732	59.006	21.203	55.064	5.90E+05	68.94	0.01375		63.24430012
82.83	Enter sample description...	65.01	0.1	0.167907	1.55E-04	0.092	0.027	0.088	9.20E+05	73.05	5.467		0.096196988
142.5	Enter sample description...	65.01	0.1585	0.177987	2.35E-04	0.132	0.034	0.127	8.33E+05	74.94	2.683		0.13671931
187.5	Enter sample description...	65	0.2512	0.228053	4.32E-04	0.19	0.037	0.186	7.55E+05	78.67	68.44		0.193803404
223.3	Enter sample description...	65	0.3981	0.840153	2.47E-03	0.294	0.055	0.288	7.37E+05	79.24	3.284		0.299301622
253.3	Enter sample description...	65	0.631	0.760042	3.37E-03	0.444	0.083	0.436	7.03E+05	79.25	3.184		0.451991497
279.6	Enter sample description...	65	1	0.632045	4.17E-03	0.659	0.109	0.65	6.59E+05	80.52	10.18		0.668204137
307.5	Enter sample description...	65	1.585	0.806859	8.10E-03	1.004	0.193	0.985	6.33E+05	78.93	1.046		1.023175329
332.5	Enter sample description...	65	2.512	0.794342	0.01192	1.5	0.286	1.473	5.97E+05	79.03	1.894		1.528127245
358.8	Enter sample description...	65	3.981	0.800621	0.01806	2.256	0.456	2.209	5.67E+05	78.33	0.08043		2.303948792
384.8	Enter sample description...	65	6.31	0.802256	0.02707	3.375	0.719	3.297	5.35E+05	77.7	0.09426		3.454809958
409.9	Enter sample description...	65	10	0.800597	0.04028	5.032	1.142	4.9	5.03E+05	76.88	0.04068		5.167692453
435	Enter sample description...	65	15.85	0.802289	0.06002	7.481	1.83	7.254	4.72E+05	75.84	0.0519		7.716730722
460	Enter sample description...	65	25.12	0.800192	0.08807	11.007	2.914	10.614	4.38E+05	74.65	0.03657		11.41625301
485.1	Enter sample description...	65	39.81	0.80155	0.1288	16.073	4.639	15.389	4.04E+05	73.23	0.03575		16.79021853
510.2	Enter sample description...	65	63.1	0.830378	0.1932	23.272	7.21	22.127	3.69E+05	71.95	0.02358		24.48166247
535.3	Enter sample description...	65	100	0.802715	0.2644	32.935	11.523	30.854	3.29E+05	69.52	0.01081		35.16521363
82.83	Enter sample description...	70.01	0.1	0.163945	8.85E-05	0.054	0.017	0.051	5.40E+05	71.66	5.871		0.056901622
142.5	Enter sample description...	70.01	0.1585	0.170109	1.31E-04	0.077	0.021	0.074	4.84E+05	73.96	3.257		0.080134209
187.5	Enter sample description...	70	0.2512	0.261302	2.77E-04	0.106	0.018	0.104	4.22E+05	80.01	101.4		0.107645361
223.3	Enter sample description...	70	0.3981	0.727928	1.21E-03	0.166	0.032	0.163	4.18E+05	78.79	3.226		0.169252099
253.3	Enter sample description...	70	0.631	1.05469	2.64E-03	0.25	0.05	0.245	3.96E+05	78.47	6.175		0.255185063
279.6	Enter sample description...	70	1	0.742109	2.74E-03	0.369	0.065	0.363	3.69E+05	79.89	12.73		0.374867338
307.5	Enter sample description...	70	1.585	0.812151	4.51E-03	0.556	0.109	0.545	3.51E+05	78.72	0.3524		0.567030723
332.5	Enter sample description...	70	2.512	0.797967	6.65E-03	0.833	0.166	0.816	3.32E+05	78.51	0.7321		0.850155392
358.9	Enter sample description...	70	3.981	0.799823	9.97E-03	1.246	0.252	1.221	3.13E+05	78.31	0.106		1.272574457
384.9	Enter sample description...	70	6.31	0.800171	0.01493	1.866	0.389	1.825	2.96E+05	77.96	0.1081		1.908252347
409.9	Enter sample description...	70	10	0.800234	0.02231	2.788	0.605	2.722	2.79E+05	77.46	0.07186		2.856570173
435.1	Enter sample description...	70	15.85	0.802977	0.03337	4.156	0.949	4.046	2.62E+05	76.8	0.08037		4.269467475
460.1	Enter sample description...	70	25.12	0.799976	0.04935	6.169	1.504	5.983	2.46E+05	75.89	0.06389		6.361987279
485.2	Enter sample description...	70	39.81	0.801059	0.07293	9.104	2.388	8.785	2.29E+05	74.79	0.0577		9.436182955
510.2	Enter sample description...	70	63.1	0.823567	0.1097	13.317	3.816	12.758	2.11E+05	73.35	0.04335		13.90247868
535.3	Enter sample description...	70	100	0.804257	0.1542	19.171	6.247	18.125	1.92E+05	70.98	7.94E-03		20.28247966
82.83	Enter sample description...	75.01	0.1	0.162638	5.73E-05	0.035	0.015	0.032	3.52E+05	65.51	5.183		0.038470281
142.5	Enter sample description...	75	0.1585	0.165759	7.82E-05	0.047	0.016	0.044	2.98E+05	69.54	4.194		0.050176086
187.5	Enter sample description...	75	0.2512	0.276947	1.81E-04	0.065	0.013	0.064	2.60E+05	78.31	105.8		0.066386308
223.3	Enter sample description...	75	0.3981	0.721952	7.16E-04	0.099	0.019	0.097	2.49E+05	79.19	11.54		0.100802051
253.3	Enter sample description...	75	0.631	0.789538	1.16E-03	0.147	0.027	0.145	2.33E+05	79.39	5.018		0.14957666
279.6	Enter sample description...	75	1	0.831883	1.84E-03	0.221	0.043	0.217	2.21E+05	78.89	0.7118		0.225251784
307.5	Enter sample description...	75	1.585	0.799502	2.65E-03	0.331	0.067	0.324	2.09E+05	78.36	1.378		0.337998424
332.6	Enter sample description...	75	2.512	0.803758	3.97E-03	0.494	0.102	0.483	1.97E+05	78.11	0.1662		0.504904766
358.9	Enter sample description...	75	3.981	0.800899	5.89E-03	0.736	0.156	0.719	1.85E+05	77.73	0.1235		0.753318344
384.9	Enter sample description...	75	6.31	0.800611	8.77E-03	1.095	0.24	1.069	1.74E+05	77.34	0.1223		1.122458037
409.9	Enter sample description...	75	10	0.800403	0.01304	1.629	0.367	1.587	1.63E+05	76.96	0.1255		1.672383445
435.1	Enter sample description...	75	15.85	0.802672	0.01943	2.42	0.564	2.354	1.53E+05	76.53	0.1215		2.488856544
460.1	Enter sample description...	75	25.12	0.800213	0.02871	3.587	0.87	3.48	1.43E+05	75.96	0.1075		3.69807796
485.2	Enter sample description...	75	39.81	0.801177	0.04249	5.303	1.351	5.128	1.33E+05	75.24	0.09513		5.484925857
510.3	Enter sample description...	75	63.1	0.827261	0.06461	7.81	2.154	7.507	1.24E+05	73.99	0.05645		8.126673666
535.3	Enter sample description...	75	100	0.803465	0.09099	11.325	3.393	10.804	1.13E+05	72.57	0.02282		11.87242459
82.83	Enter sample description...	80.01	0.1	0.16168	3.92E-05	0.024	0.013	0.021	2.43E+05	57.94	4.832		0.028327928
142.5	Enter sample description...	80.01	0.1585	0.16352	5.16E-05	0.032	0.014	0.028	1.99E+05	62.64	2.912		0.036040842
187.5	Enter sample description...	80.01	0.2512	0.260177	1.10E-04	0.042	0.011	0.041	1.68E+05	75.33	124.8		0.043422905
223.3	Enter sample description...	80	0.3981	0.61977	3.72E-04	0.06	0.01	0.059	1.51E+05	80.5	15.56		0.060841573
253.3	Enter sample description...	80	0.631	0.78931	7.08E-04	0.09	0.014	0.089	1.42E+05	81.21	1.254		0.09107975
279.6	Enter sample description...	80	1	0.72936	9.86E-04	0.135	0.021	0.133	1.35E+05	80.94	4.14		0.136721189
307.5	Enter sample description...	80	1.585	0.847868	1.74E-03	0.205	0.035	0.202	1.29E+05	80.12	0.4499		0.208111814
332.5	Enter sample description...	80	2.512	0.799812	2.46E-03	0.307	0.057	0.302	1.22E+05	79.29	0.209		0.312484173
358.9	Enter sample description...	80	3.981	0.800424	3.68E-03	0.46	0.093	0.45	1.16E+05	78.38	0.1946		0.469692059
384.8	Enter sample description...	80	6.31	0.800207	5.48E-03	0.685	0.148	0.669	1.09E+05	77.53	0.1958		0.701656737
409.9	Enter sample description...	80	10	0.800182	8.13E-03	1.015	0.232	0.989	1.02E+05	76.78	0.1966		1.042797276
435	Enter sample description...	80	15.85	0.802679	0.01206	1.502	0.36	1.458	9.48E+04	76.14	0.1986		1.547301344
460.1	Enter sample description...	80	25.12	0.800373	0.01774	2.216	0.554	2.146	8.82E+04	75.53	0.1763		2.288992772
485.1	Enter sample description...	80	39.81	0.801053	0.02615	3.265	0.849	3.153	8.20E+04	74.93	0.1485		3.381890617
510.2	Enter sample description...	80	63.1	0.828626	0.03983	4.806	1.335	4.617	7.62E+04	73.87	0.07893		5.003893833
535.3	Enter sample description...	80	100	0.803829	0.05603	6.971	2.069	6.657	6.97E+04	72.74	0.0448		7.301181233
82.83	Enter sample description...	85.01	0.1	0.161021	2.61E-05	0.016	0.009	0.013	1.62E+05	54.4	9.808		0.019684544
142.5	Enter sample description...	85.01	0.1585	0.162109	3.11E-05	0.019	0.01	0.016	1.21E+05	58.56	6.669		0.022276507
187.5	Enter sample description...	85	0.2512	0.250694	6.22E-05	0.025	0.006	0.024	9.87E+04	75.21	150.3		0.025861234
223.3	Enter sample description...	85	0.3981	0.60727	2.01E-04	0.033	0.003	0.033	8.31E+04	84.4	20.22		0.033160688
253.3	Enter sample description...	85	0.631	0.802424	3.98E-04	0.05	0.004	0.049	7.86E+04	84.93	3.671		0.050199756
279.6	Enter sample description...	85	1	0.719519	5.48E-04	0.076	0.007	0.076	7.61E+04	84.61	2.499		0.07634295
307.5	Enter sample description...	85	1.585	0.765979	8.94E-04	0.117	0.012	0.116	7.36E+04	84.15	0.3391		0.117621515
332.5	Enter sample description...	85	2.512	0.799759	1.43E-03	0.179	0.021	0.178	7.12E+04	83.27	0.3597		0.180257692
358.9	Enter sample description...	85	3.981	0.800059	2.18E-03	0.273	0.037	0.27	6.85E+04	82.16	0.3215		0.275603508
384.9	Enter sample description...	85	6.31	0.800472	3.31E-03	0.414	0.065	0.409	6.56E+04	80.92	0.3176		0.419301774
409.9	Enter sample description...	85	10	0.800222	4.99E-03	0.624	0.112	0.614	6.24E+04	79.64	0.3199		0.634423391
435.1	Enter sample description...	85	15.85	0.803388	7.50E-03	0.934	0.187	0.915	5.89E+04	78.43	0.3383		0.953507835
460.1	Enter sample description...	85	25.12	0.800298	0.01112	1.39	0.305	1.356	5.53E+04	77.32	0.2917		1.424967526
485.2	Enter sample description...	85	39.81	0.801181	0.0165	2.06	0.49	2.001	5.17E+04	76.24	0.2346		2.121218584
510.3	Enter sample description...	85	63.1	0.829715	0.02528	3.046	0.781	2.945	4.83E+04	75.15	0.1606		3.15180785
535.3	Enter sample description...	85	100	0.803862	0.03616	4.499	1.355	4.29	4.50E+04	72.47	0.03006		4.719068888
82.83	Enter sample description...	90.01	0.1	0.160587	1.82E-05	0.011	0.008	0.008	1.13E+05	44.12	8.55		0.015807252
142.5	Enter sample description...	90.01	0.1585	0.161239	2.02E-05	0.013	0.008	0.009	7.90E+04	49.19	8.449		0.017182211
187.5	Enter sample description...	90	0.2512	0.253326	3.76E-05	0.015	0.005	0.014	5.91E+04	70.28	148.7		0.01593807
223.3	Enter sample description...	90	0.3981	0.601215	1.11E-04	0.018	0.002	0.018	4.64E+04	82.98	21.83		0.0181376
253.3	Enter sample description...	90	0.631	0.805233	2.15E-04	0.027	0.002	0.027	4.24E+04	85.44	6.465		0.027087377
279.6	Enter sample description...	90	1	0.777808	3.17E-04	0.041	0.002	0.041	4.08E+04	86.7	3.412		0.041069927
307.5	Enter sample description...	90	1.585	0.786077	4.97E-04	0.063	0.003	0.063	3.99E+04	87.04	1.164		0.063086696
332.5	Enter sample description...	90	2.512	0.793115	7.81E-04	0.099	0.005	0.098	3.92E+04	86.8	0.6192		0.099158892
358.9	Enter sample description...	90	3.981	0.800029	1.23E-03	0.154	0.01	0.153	3.86E+04	86.12	0.5583		0.154361807
384.9	Enter sample description...	90	6.31	0.800226	1.91E-03	0.238	0.02	0.238	3.78E+04	85.16	0.5404		0.238867006
409.9	Enter sample description...	90	10	0.800464	2.95E-03	0.368	0.039	0.366	3.68E+04	83.93	0.5426		0.370104173
435.1	Enter sample description...	90	15.85	0.802902	4.54E-03	0.566	0.074	0.561	3.57E+04	82.5	0.5261		0.570939012
460.1	Enter sample description...	90	25.12	0.800578	6.90E-03	0.862	0.136	0.851	3.43E+04	80.93	0.4674		0.873014521
485.2	Enter sample description...	90	39.81	0.80115	0.01044	1.303	0.242	1.28	3.27E+04	79.32	0.3559		1.32614489
510.2	Enter sample description...	90	63.1	0.814662	0.01594	1.957	0.423	1.911	3.10E+04	77.51	0.1693		2.004742506
535.3	Enter sample description...	90	100	0.803404	0.02367	2.947	0.813	2.832	2.95E+04	73.99	0.03688		3.066492611
82.83	Enter sample description...	95.01	0.1	0.160587	1.38E-05	0.009	0.006	0.006	8.61E+04	41.14	12.3		0.01368557
142.5	Enter sample description...	95.01	0.1585	0.160682	1.45E-05	0.009	0.006	0.006	5.69E+04	44.04	7.573		0.012951872
187.5	Enter sample description...	95.01	0.2512	0.252229	2.37E-05	0.009	0.004	0.008	3.74E+04	64.62	136		0.009964132
223.3	Enter sample description...	95	0.3981	0.596862	6.73E-05	0.011	0.002	0.011	2.83E+04	79.71	20.91		0.011181248
253.3	Enter sample description...	95	0.631	0.805011	1.30E-04	0.016	0.002	0.016	2.57E+04	82.81	7.291		0.016128307
279.6	Enter sample description...	95	1	0.792489	1.91E-04	0.024	0.002	0.024	2.40E+04	85.76	4.717		0.024067227
307.5	Enter sample description...	95	1.585	0.800757	2.95E-04	0.037	0.002	0.037	2.33E+04	87.18	1.605		0.037046279
332.5	Enter sample description...	95	2.512	0.80185	4.59E-04	0.057	0.002	0.057	2.28E+04	87.83	1.013		0.057042602
358.9	Enter sample description...	95	3.981	0.800469	7.17E-04	0.09	0.003	0.089	2.25E+04	87.85	0.883		0.090066057
384.8	Enter sample description...	95	6.31	0.800722	1.12E-03	0.14	0.006	0.14	2.23E+04	87.51	0.9761		0.140137071
409.9	Enter sample description...	95	10	0.80004	1.76E-03	0.22	0.012	0.22	2.20E+04	86.79	0.9162		0.220355276
435.1	Enter sample description...	95	15.85	0.80282	2.76E-03	0.344	0.026	0.343	2.17E+04	85.72	0.8958		0.344981696
460.1	Enter sample description...	95	25.12	0.80057	4.29E-03	0.536	0.053	0.533	2.13E+04	84.27	0.7629		0.538732067
485.1	Enter sample description...	95	39.81	0.801564	6.65E-03	0.829	0.109	0.822	2.08E+04	82.43	0.5344		0.836369834
510.2	Enter sample description...	95	63.1	0.809827	0.01026	1.267	0.211	1.25	2.01E+04	80.4	0.2205		1.285149979
535.3	Enter sample description...	95	100	0.805064	0.016	1.988	0.494	1.926	1.99E+04	75.61	0.04349		2.052743376
82.83	Enter sample description...	100.01	0.1	0.160417	1.27E-05	0.008	0.006	0.005	7.88E+04	41.02	14.58		0.012194219
142.5	Enter sample description...	100.01	0.1585	0.160702	1.33E-05	0.008	0.007	0.005	5.24E+04	37.91	10.13		0.013025959
187.5	Enter sample description...	100	0.2512	0.251775	1.92E-05	0.008	0.004	0.006	3.04E+04	57.9	105.5		0.009446778
223.3	Enter sample description...	100	0.3981	0.594698	4.68E-05	0.008	0.002	0.008	1.98E+04	75.26	23.02		0.008273688
253.3	Enter sample description...	100.01	0.631	0.805981	8.40E-05	0.01	0.002	0.01	1.65E+04	81.44	8.729		0.010113749
279.6	Enter sample description...	100.01	1	0.795935	1.23E-04	0.015	0.002	0.015	1.54E+04	83.29	6.837		0.015104768
307.5	Enter sample description...	100	1.585	0.79907	1.85E-04	0.023	0.002	0.023	1.46E+04	85.85	3.18		0.023061742
332.5	Enter sample description...	100	2.512	0.800631	2.86E-04	0.036	0.002	0.036	1.42E+04	87.09	1.742		0.036047904
358.9	Enter sample description...	100	3.981	0.800345	4.44E-04	0.055	0.002	0.055	1.39E+04	87.75	1.374		0.055044131
384.8	Enter sample description...	100	6.31	0.799955	6.94E-04	0.087	0.003	0.087	1.38E+04	87.96	1.458		0.087057614
409.9	Enter sample description...	100	10	0.800338	1.09E-03	0.136	0.005	0.136	1.36E+04	87.75	1.639		0.136109125
435.1	Enter sample description...	100.01	15.85	0.803267	1.72E-03	0.214	0.011	0.214	1.35E+04	87.14	1.487		0.214275201
460.1	Enter sample description...	100	25.12	0.800117	2.70E-03	0.337	0.023	0.336	1.34E+04	86.05	1.165		0.337820293
485.1	Enter sample description...	100	39.81	0.802113	4.24E-03	0.529	0.051	0.527	1.33E+04	84.47	0.7272		0.531512152
510.2	Enter sample description...	100	63.1	0.803294	6.61E-03	0.823	0.11	0.816	1.30E+04	82.31	0.2676		0.830550658
535.2	Enter sample description...	100.01	100	0.805184	0.01026	1.274	0.283	1.242	1.27E+04	77.16	0.0545		1.306877778
