# Supplementary material for: Experimental study on the effect of Coumarone resin on the performance of SBS-modified asphalt
Source: PLoS One. 2024 Apr 18;19(4):e0301528. doi: 10.1371/journal.pone.0301528 (PMC11025964; doi:10.1371/journal.pone.0301528)
Supplement: S1 Data — (ZIP) [file pone.0301528.s001.zip › test data/fatigue performance evaluation1.csv]

Time (action)(s)	Complex shear strain(%)	Complex shear stress(kPa)	Shear modulus (complex component)(kPa)	Phase angle(°)	G* sin(delta)(kPa)	Temperature(°C)	Angular frequency(rad/s)	Gap(mm)	Material name	Sample ID	Company name	Sample Description	Batch number	Time (sample)(s)	Plate diameter	Notes	Operator name
0.9998	0.0692826	4.312	6223.572	55.43	5125	25.00	62.83	2.0000	Cannon oil N2700000SP		Malvern Panalytical Ltd	Enter sample description...		1.624E+003	25.00
2.009	0.199801	12.72	6365.102	54.73	5197	25.00	62.83	2.0000	Cannon oil N2700000SP		Malvern Panalytical Ltd	Enter sample description...		1.625E+003	25.00
3.020	0.300701	19.15	6367.052	54.82	5204	25.00	62.83	2.0000	Cannon oil N2700000SP		Malvern Panalytical Ltd	Enter sample description...		1.626E+003	25.00
4.032	0.399913	25.39	6347.788	54.81	5188	25.00	62.83	2.0000	Cannon oil N2700000SP		Malvern Panalytical Ltd	Enter sample description...		1.627E+003	25.00
5.048	0.499591	31.64	6332.710	54.81	5176	25.00	62.83	2.0000	Cannon oil N2700000SP		Malvern Panalytical Ltd	Enter sample description...		1.628E+003	25.00
6.064	0.599899	37.90	6318.047	54.86	5167	25.00	62.83	2.0000	Cannon oil N2700000SP		Malvern Panalytical Ltd	Enter sample description...		1.629E+003	25.00
7.076	0.699568	44.11	6304.990	54.91	5159	25.00	62.83	2.0000	Cannon oil N2700000SP		Malvern Panalytical Ltd	Enter sample description...		1.630E+003	25.00
8.094	0.798530	50.20	6286.390	54.96	5147	25.00	62.83	2.0000	Cannon oil N2700000SP		Malvern Panalytical Ltd	Enter sample description...		1.632E+003	25.00
9.118	0.899747	56.41	6269.576	55.04	5138	25.00	62.83	2.0000	Cannon oil N2700000SP		Malvern Panalytical Ltd	Enter sample description...		1.633E+003	25.00
10.12	0.999918	62.53	6253.720	55.11	5130	25.00	62.83	2.0000	Cannon oil N2700000SP		Malvern Panalytical Ltd	Enter sample description...		1.634E+003	25.00
11.14	1.10046	68.59	6233.165	55.19	5118	25.00	62.83	2.0000	Cannon oil N2700000SP		Malvern Panalytical Ltd	Enter sample description...		1.635E+003	25.00
12.15	1.20025	74.57	6212.891	55.28	5107	25.00	62.83	2.0000	Cannon oil N2700000SP		Malvern Panalytical Ltd	Enter sample description...		1.636E+003	25.00
13.16	1.29961	80.47	6192.038	55.38	5096	25.00	62.83	2.0000	Cannon oil N2700000SP		Malvern Panalytical Ltd	Enter sample description...		1.637E+003	25.00
14.18	1.39994	86.40	6171.873	55.48	5085	25.00	62.83	2.0000	Cannon oil N2700000SP		Malvern Panalytical Ltd	Enter sample description...		1.638E+003	25.00
15.20	1.49900	92.15	6147.465	55.57	5070	25.00	62.83	2.0000	Cannon oil N2700000SP		Malvern Panalytical Ltd	Enter sample description...		1.639E+003	25.00
16.20	1.59955	97.93	6122.313	55.65	5055	25.00	62.83	2.0000	Cannon oil N2700000SP		Malvern Panalytical Ltd	Enter sample description...		1.640E+003	25.00
17.22	1.70102	103.7	6098.525	55.77	5042	25.00	62.83	2.0000	Cannon oil N2700000SP		Malvern Panalytical Ltd	Enter sample description...		1.641E+003	25.00
18.24	1.79804	109.2	6072.550	55.87	5026	25.00	62.83	2.0000	Cannon oil N2700000SP		Malvern Panalytical Ltd	Enter sample description...		1.642E+003	25.00
19.25	1.89854	114.8	6045.705	55.96	5010	25.00	62.83	2.0000	Cannon oil N2700000SP		Malvern Panalytical Ltd	Enter sample description...		1.643E+003	25.00
20.27	1.99928	120.3	6018.026	56.06	4993	25.00	62.83	2.0000	Cannon oil N2700000SP		Malvern Panalytical Ltd	Enter sample description...		1.644E+003	25.00
21.28	2.10059	125.9	5991.279	56.15	4976	25.00	62.83	2.0000	Cannon oil N2700000SP		Malvern Panalytical Ltd	Enter sample description...		1.645E+003	25.00
22.30	2.20079	131.2	5961.124	56.23	4955	25.00	62.83	2.0000	Cannon oil N2700000SP		Malvern Panalytical Ltd	Enter sample description...		1.646E+003	25.00
23.31	2.30030	136.4	5931.745	56.32	4936	25.00	62.83	2.0000	Cannon oil N2700000SP		Malvern Panalytical Ltd	Enter sample description...		1.647E+003	25.00
24.32	2.40042	141.7	5902.532	56.41	4917	25.00	62.83	2.0000	Cannon oil N2700000SP		Malvern Panalytical Ltd	Enter sample description...		1.648E+003	25.00
25.34	2.50115	146.9	5872.215	56.49	4896	25.01	62.83	2.0000	Cannon oil N2700000SP		Malvern Panalytical Ltd	Enter sample description...		1.649E+003	25.00
26.36	2.59980	151.9	5840.896	56.57	4874	25.01	62.83	2.0000	Cannon oil N2700000SP		Malvern Panalytical Ltd	Enter sample description...		1.650E+003	25.00
27.38	2.70292	157.0	5809.365	56.65	4852	25.01	62.83	2.0000	Cannon oil N2700000SP		Malvern Panalytical Ltd	Enter sample description...		1.651E+003	25.00
28.39	2.79998	161.8	5779.762	56.71	4831	25.01	62.83	2.0000	Cannon oil N2700000SP		Malvern Panalytical Ltd	Enter sample description...		1.652E+003	25.00
29.41	2.89706	166.5	5745.793	56.76	4806	25.01	62.83	2.0000	Cannon oil N2700000SP		Malvern Panalytical Ltd	Enter sample description...		1.653E+003	25.00
30.42	3.00161	171.5	5712.882	56.84	4783	25.01	62.83	2.0000	Cannon oil N2700000SP		Malvern Panalytical Ltd	Enter sample description...		1.654E+003	25.00
31.44	3.10236	176.2	5680.992	56.91	4760	25.01	62.83	2.0000	Cannon oil N2700000SP		Malvern Panalytical Ltd	Enter sample description...		1.655E+003	25.00
32.45	3.20088	180.8	5647.795	56.97	4735	25.01	62.83	2.0000	Cannon oil N2700000SP		Malvern Panalytical Ltd	Enter sample description...		1.656E+003	25.00
33.46	3.29990	185.3	5614.283	57.04	4711	25.01	62.83	2.0000	Cannon oil N2700000SP		Malvern Panalytical Ltd	Enter sample description...		1.657E+003	25.00
34.48	3.39941	189.7	5581.485	57.11	4687	25.01	62.83	2.0000	Cannon oil N2700000SP		Malvern Panalytical Ltd	Enter sample description...		1.658E+003	25.00
35.49	3.50164	194.4	5550.803	57.18	4665	25.01	62.83	2.0000	Cannon oil N2700000SP		Malvern Panalytical Ltd	Enter sample description...		1.659E+003	25.00
36.50	3.60161	198.6	5512.851	57.22	4635	25.01	62.83	2.0000	Cannon oil N2700000SP		Malvern Panalytical Ltd	Enter sample description...		1.660E+003	25.00
37.51	3.70336	202.9	5478.413	57.29	4610	25.01	62.83	2.0000	Cannon oil N2700000SP		Malvern Panalytical Ltd	Enter sample description...		1.661E+003	25.00
38.53	3.80074	207.0	5445.392	57.38	4586	25.01	62.83	2.0000	Cannon oil N2700000SP		Malvern Panalytical Ltd	Enter sample description...		1.662E+003	25.00
39.55	3.89830	210.9	5410.675	57.44	4560	25.02	62.83	2.0000	Cannon oil N2700000SP		Malvern Panalytical Ltd	Enter sample description...		1.663E+003	25.00
40.76	4.00310	215.1	5372.539	57.54	4533	25.02	62.83	2.0000	Cannon oil N2700000SP		Malvern Panalytical Ltd	Enter sample description...		1.664E+003	25.00
41.78	4.10147	219.0	5338.795	57.62	4509	25.02	62.83	2.0000	Cannon oil N2700000SP		Malvern Panalytical Ltd	Enter sample description...		1.665E+003	25.00
42.79	4.20198	222.9	5304.248	57.69	4483	25.02	62.83	2.0000	Cannon oil N2700000SP		Malvern Panalytical Ltd	Enter sample description...		1.666E+003	25.00
43.81	4.30413	226.8	5269.685	57.79	4459	25.02	62.83	2.0000	Cannon oil N2700000SP		Malvern Panalytical Ltd	Enter sample description...		1.667E+003	25.00
44.83	4.40057	230.4	5235.996	57.88	4435	25.02	62.83	2.0000	Cannon oil N2700000SP		Malvern Panalytical Ltd	Enter sample description...		1.668E+003	25.00
45.84	4.50520	234.3	5201.495	57.99	4411	25.02	62.83	2.0000	Cannon oil N2700000SP		Malvern Panalytical Ltd	Enter sample description...		1.669E+003	25.00
46.86	4.60560	238.0	5166.724	58.09	4386	25.02	62.83	2.0000	Cannon oil N2700000SP		Malvern Panalytical Ltd	Enter sample description...		1.670E+003	25.00
47.87	4.70203	241.3	5131.653	58.22	4362	25.02	62.83	2.0000	Cannon oil N2700000SP		Malvern Panalytical Ltd	Enter sample description...		1.671E+003	25.00
48.88	4.80308	244.8	5097.668	58.33	4338	25.02	62.83	2.0000	Cannon oil N2700000SP		Malvern Panalytical Ltd	Enter sample description...		1.672E+003	25.00
49.89	4.90150	248.2	5063.106	58.45	4314	25.02	62.83	2.0000	Cannon oil N2700000SP		Malvern Panalytical Ltd	Enter sample description...		1.673E+003	25.00
50.91	5.00223	251.5	5028.267	58.56	4290	25.02	62.83	2.0000	Cannon oil N2700000SP		Malvern Panalytical Ltd	Enter sample description...		1.674E+003	25.00
51.92	5.10334	254.8	4992.898	58.68	4266	25.02	62.83	2.0000	Cannon oil N2700000SP		Malvern Panalytical Ltd	Enter sample description...		1.675E+003	25.00
52.94	5.20243	258.0	4959.047	58.78	4241	25.03	62.83	2.0000	Cannon oil N2700000SP		Malvern Panalytical Ltd	Enter sample description...		1.676E+003	25.00
53.95	5.30039	261.0	4924.791	58.85	4215	25.03	62.83	2.0000	Cannon oil N2700000SP		Malvern Panalytical Ltd	Enter sample description...		1.677E+003	25.00
54.96	5.40640	264.3	4888.155	58.96	4188	25.03	62.83	2.0000	Cannon oil N2700000SP		Malvern Panalytical Ltd	Enter sample description...		1.678E+003	25.00
55.97	5.50276	267.1	4853.871	59.07	4163	25.03	62.83	2.0000	Cannon oil N2700000SP		Malvern Panalytical Ltd	Enter sample description...		1.679E+003	25.00
56.99	5.60411	270.2	4820.722	59.16	4139	25.03	62.83	2.0000	Cannon oil N2700000SP		Malvern Panalytical Ltd	Enter sample description...		1.680E+003	25.00
58.01	5.69945	272.7	4785.505	59.25	4113	25.03	62.83	2.0000	Cannon oil N2700000SP		Malvern Panalytical Ltd	Enter sample description...		1.681E+003	25.00
59.02	5.80749	275.9	4750.715	59.37	4088	25.03	62.83	2.0000	Cannon oil N2700000SP		Malvern Panalytical Ltd	Enter sample description...		1.682E+003	25.00
60.04	5.90840	278.7	4717.479	59.45	4063	25.03	62.83	2.0000	Cannon oil N2700000SP		Malvern Panalytical Ltd	Enter sample description...		1.683E+003	25.00
61.05	6.01228	281.6	4683.389	59.53	4037	25.03	62.83	2.0000	Cannon oil N2700000SP		Malvern Panalytical Ltd	Enter sample description...		1.684E+003	25.00
62.06	6.10769	284.0	4649.230	59.63	4011	25.03	62.83	2.0000	Cannon oil N2700000SP		Malvern Panalytical Ltd	Enter sample description...		1.685E+003	25.00
63.08	6.20398	286.5	4617.212	59.74	3988	25.03	62.83	2.0000	Cannon oil N2700000SP		Malvern Panalytical Ltd	Enter sample description...		1.686E+003	25.00
64.09	6.29831	288.8	4584.780	59.81	3963	25.03	62.83	2.0000	Cannon oil N2700000SP		Malvern Panalytical Ltd	Enter sample description...		1.688E+003	25.00
65.10	6.39987	291.3	4551.781	59.89	3938	25.03	62.83	2.0000	Cannon oil N2700000SP		Malvern Panalytical Ltd	Enter sample description...		1.689E+003	25.00
66.11	6.50706	294.0	4518.473	59.99	3913	25.03	62.83	2.0000	Cannon oil N2700000SP		Malvern Panalytical Ltd	Enter sample description...		1.690E+003	25.00
67.13	6.60742	296.4	4486.011	60.09	3888	25.03	62.83	2.0000	Cannon oil N2700000SP		Malvern Panalytical Ltd	Enter sample description...		1.691E+003	25.00
68.14	6.70605	298.7	4454.163	60.18	3864	25.03	62.83	2.0000	Cannon oil N2700000SP		Malvern Panalytical Ltd	Enter sample description...		1.692E+003	25.00
69.22	6.80852	300.9	4419.475	60.28	3838	25.03	62.83	2.0000	Cannon oil N2700000SP		Malvern Panalytical Ltd	Enter sample description...		1.693E+003	25.00
70.23	6.90404	303.0	4388.568	60.36	3814	25.03	62.83	2.0000	Cannon oil N2700000SP		Malvern Panalytical Ltd	Enter sample description...		1.694E+003	25.00
71.25	7.00826	305.4	4357.176	60.43	3790	25.03	62.83	2.0000	Cannon oil N2700000SP		Malvern Panalytical Ltd	Enter sample description...		1.695E+003	25.00
72.26	7.10806	307.4	4324.814	60.52	3765	25.03	62.83	2.0000	Cannon oil N2700000SP		Malvern Panalytical Ltd	Enter sample description...		1.696E+003	25.00
73.27	7.20535	309.4	4294.233	60.61	3742	25.03	62.83	2.0000	Cannon oil N2700000SP		Malvern Panalytical Ltd	Enter sample description...		1.697E+003	25.00
74.28	7.30843	311.7	4264.597	60.70	3719	25.03	62.83	2.0000	Cannon oil N2700000SP		Malvern Panalytical Ltd	Enter sample description...		1.698E+003	25.00
75.30	7.41488	313.8	4232.639	60.76	3693	25.04	62.83	2.0000	Cannon oil N2700000SP		Malvern Panalytical Ltd	Enter sample description...		1.699E+003	25.00
76.31	7.50756	315.5	4202.450	60.85	3670	25.04	62.83	2.0000	Cannon oil N2700000SP		Malvern Panalytical Ltd	Enter sample description...		1.700E+003	25.00
77.32	7.60715	317.4	4173.027	60.94	3648	25.04	62.83	2.0000	Cannon oil N2700000SP		Malvern Panalytical Ltd	Enter sample description...		1.701E+003	25.00
78.49	7.70945	319.2	4139.865	61.02	3621	25.04	62.83	2.0000	Cannon oil N2700000SP		Malvern Panalytical Ltd	Enter sample description...		1.702E+003	25.00
79.51	7.80647	320.8	4109.936	61.10	3598	25.04	62.83	2.0000	Cannon oil N2700000SP		Malvern Panalytical Ltd	Enter sample description...		1.703E+003	25.00
80.53	7.90616	322.7	4081.607	61.18	3576	25.04	62.83	2.0000	Cannon oil N2700000SP		Malvern Panalytical Ltd	Enter sample description...		1.704E+003	25.00
81.54	8.01240	324.7	4052.823	61.25	3553	25.04	62.83	2.0000	Cannon oil N2700000SP		Malvern Panalytical Ltd	Enter sample description...		1.705E+003	25.00
82.55	8.11005	326.3	4023.485	61.33	3530	25.04	62.83	2.0000	Cannon oil N2700000SP		Malvern Panalytical Ltd	Enter sample description...		1.706E+003	25.00
83.57	8.20384	327.7	3994.959	61.39	3507	25.04	62.83	2.0000	Cannon oil N2700000SP		Malvern Panalytical Ltd	Enter sample description...		1.707E+003	25.00
84.59	8.30059	329.3	3966.979	61.48	3485	25.04	62.83	2.0000	Cannon oil N2700000SP		Malvern Panalytical Ltd	Enter sample description...		1.708E+003	25.00
85.60	8.40110	330.8	3938.032	61.54	3462	25.04	62.83	2.0000	Cannon oil N2700000SP		Malvern Panalytical Ltd	Enter sample description...		1.709E+003	25.00
86.61	8.50472	332.5	3909.583	61.62	3440	25.04	62.83	2.0000	Cannon oil N2700000SP		Malvern Panalytical Ltd	Enter sample description...		1.710E+003	25.00
87.62	8.60823	334.1	3881.636	61.70	3418	25.04	62.83	2.0000	Cannon oil N2700000SP		Malvern Panalytical Ltd	Enter sample description...		1.711E+003	25.00
88.64	8.71375	335.9	3854.270	61.76	3396	25.04	62.83	2.0000	Cannon oil N2700000SP		Malvern Panalytical Ltd	Enter sample description...		1.712E+003	25.00
89.65	8.81543	337.3	3826.060	61.83	3373	25.04	62.83	2.0000	Cannon oil N2700000SP		Malvern Panalytical Ltd	Enter sample description...		1.713E+003	25.00
90.67	8.90927	338.5	3799.278	61.91	3352	25.04	62.83	2.0000	Cannon oil N2700000SP		Malvern Panalytical Ltd	Enter sample description...		1.714E+003	25.00
91.68	9.00355	339.7	3773.306	61.99	3331	25.04	62.83	2.0000	Cannon oil N2700000SP		Malvern Panalytical Ltd	Enter sample description...		1.715E+003	25.00
92.70	9.09632	340.8	3746.529	62.04	3309	25.04	62.83	2.0000	Cannon oil N2700000SP		Malvern Panalytical Ltd	Enter sample description...		1.716E+003	25.00
93.71	9.20302	342.3	3719.305	62.11	3287	25.04	62.83	2.0000	Cannon oil N2700000SP		Malvern Panalytical Ltd	Enter sample description...		1.717E+003	25.00
94.72	9.30876	343.8	3692.890	62.18	3266	25.04	62.83	2.0000	Cannon oil N2700000SP		Malvern Panalytical Ltd	Enter sample description...		1.718E+003	25.00
95.73	9.41583	345.2	3666.180	62.25	3244	25.04	62.83	2.0000	Cannon oil N2700000SP		Malvern Panalytical Ltd	Enter sample description...		1.719E+003	25.00
96.74	9.51836	346.5	3640.230	62.31	3223	25.04	62.83	2.0000	Cannon oil N2700000SP		Malvern Panalytical Ltd	Enter sample description...		1.720E+003	25.00
97.76	9.61623	347.5	3613.943	62.37	3202	25.04	62.83	2.0000	Cannon oil N2700000SP		Malvern Panalytical Ltd	Enter sample description...		1.721E+003	25.00
98.77	9.70944	348.4	3588.576	62.45	3182	25.04	62.83	2.0000	Cannon oil N2700000SP		Malvern Panalytical Ltd	Enter sample description...		1.722E+003	25.00
99.78	9.80835	349.5	3563.570	62.50	3161	25.04	62.83	2.0000	Cannon oil N2700000SP		Malvern Panalytical Ltd	Enter sample description...		1.723E+003	25.00
100.8	9.91617	350.8	3538.019	62.56	3140	25.04	62.83	2.0000	Cannon oil N2700000SP		Malvern Panalytical Ltd	Enter sample description...		1.724E+003	25.00
101.8	10.0075	351.6	3513.665	62.61	3120	25.04	62.83	2.0000	Cannon oil N2700000SP		Malvern Panalytical Ltd	Enter sample description...		1.725E+003	25.00
102.8	10.1112	352.7	3488.048	62.70	3100	25.04	62.83	2.0000	Cannon oil N2700000SP		Malvern Panalytical Ltd	Enter sample description...		1.726E+003	25.00
103.8	10.2120	353.7	3463.256	62.76	3079	25.04	62.83	2.0000	Cannon oil N2700000SP		Malvern Panalytical Ltd	Enter sample description...		1.727E+003	25.00
104.8	10.3063	354.6	3440.241	62.80	3060	25.04	62.83	2.0000	Cannon oil N2700000SP		Malvern Panalytical Ltd	Enter sample description...		1.728E+003	25.00
105.9	10.4047	355.2	3414.123	62.86	3038	25.04	62.83	2.0000	Cannon oil N2700000SP		Malvern Panalytical Ltd	Enter sample description...		1.729E+003	25.00
106.9	10.5041	356.1	3389.758	62.94	3019	25.04	62.83	2.0000	Cannon oil N2700000SP		Malvern Panalytical Ltd	Enter sample description...		1.730E+003	25.00
107.9	10.6083	357.1	3366.302	62.99	2999	25.04	62.83	2.0000	Cannon oil N2700000SP		Malvern Panalytical Ltd	Enter sample description...		1.731E+003	25.00
108.9	10.7104	357.8	3341.019	63.04	2978	25.04	62.83	2.0000	Cannon oil N2700000SP		Malvern Panalytical Ltd	Enter sample description...		1.732E+003	25.00
109.9	10.8113	358.7	3317.540	63.10	2958	25.04	62.83	2.0000	Cannon oil N2700000SP		Malvern Panalytical Ltd	Enter sample description...		1.733E+003	25.00
111.0	10.9187	359.5	3292.931	63.15	2938	25.04	62.83	2.0000	Cannon oil N2700000SP		Malvern Panalytical Ltd	Enter sample description...		1.734E+003	25.00
112.0	11.0170	360.1	3268.982	63.21	2918	25.04	62.83	2.0000	Cannon oil N2700000SP		Malvern Panalytical Ltd	Enter sample description...		1.735E+003	25.00
113.0	11.1134	360.8	3246.412	63.26	2899	25.04	62.83	2.0000	Cannon oil N2700000SP		Malvern Panalytical Ltd	Enter sample description...		1.736E+003	25.00
114.1	11.2228	361.6	3221.655	63.32	2879	25.04	62.83	2.0000	Cannon oil N2700000SP		Malvern Panalytical Ltd	Enter sample description...		1.738E+003	25.00
115.1	11.3137	361.9	3198.877	63.37	2860	25.04	62.83	2.0000	Cannon oil N2700000SP		Malvern Panalytical Ltd	Enter sample description...		1.739E+003	25.00
116.1	11.4101	362.4	3176.179	63.42	2841	25.04	62.83	2.0000	Cannon oil N2700000SP		Malvern Panalytical Ltd	Enter sample description...		1.740E+003	25.00
117.1	11.5076	363.0	3154.088	63.47	2822	25.04	62.83	2.0000	Cannon oil N2700000SP		Malvern Panalytical Ltd	Enter sample description...		1.741E+003	25.00
118.1	11.6179	363.7	3130.715	63.53	2803	25.04	62.83	2.0000	Cannon oil N2700000SP		Malvern Panalytical Ltd	Enter sample description...		1.742E+003	25.00
119.2	11.7184	364.2	3107.565	63.58	2783	25.04	62.83	2.0000	Cannon oil N2700000SP		Malvern Panalytical Ltd	Enter sample description...		1.743E+003	25.00
120.2	11.8171	364.6	3085.742	63.63	2765	25.04	62.83	2.0000	Cannon oil N2700000SP		Malvern Panalytical Ltd	Enter sample description...		1.744E+003	25.00
121.2	11.9135	364.9	3063.328	63.69	2746	25.04	62.83	2.0000	Cannon oil N2700000SP		Malvern Panalytical Ltd	Enter sample description...		1.745E+003	25.00
122.2	12.0240	365.6	3040.519	63.73	2726	25.04	62.83	2.0000	Cannon oil N2700000SP		Malvern Panalytical Ltd	Enter sample description...		1.746E+003	25.00
123.2	12.1147	365.6	3018.100	63.78	2707	25.04	62.83	2.0000	Cannon oil N2700000SP		Malvern Panalytical Ltd	Enter sample description...		1.747E+003	25.00
124.2	12.2134	365.9	2996.000	63.83	2689	25.04	62.83	2.0000	Cannon oil N2700000SP		Malvern Panalytical Ltd	Enter sample description...		1.748E+003	25.00
125.2	12.3211	366.4	2973.745	63.87	2670	25.04	62.83	2.0000	Cannon oil N2700000SP		Malvern Panalytical Ltd	Enter sample description...		1.749E+003	25.00
126.3	12.4070	366.2	2951.358	63.92	2651	25.04	62.83	2.0000	Cannon oil N2700000SP		Malvern Panalytical Ltd	Enter sample description...		1.750E+003	25.00
127.3	12.5181	366.6	2928.925	63.97	2632	25.04	62.83	2.0000	Cannon oil N2700000SP		Malvern Panalytical Ltd	Enter sample description...		1.751E+003	25.00
128.3	12.6215	366.9	2906.845	64.03	2613	25.04	62.83	2.0000	Cannon oil N2700000SP		Malvern Panalytical Ltd	Enter sample description...		1.752E+003	25.00
129.3	12.7130	366.7	2884.807	64.07	2594	25.04	62.83	2.0000	Cannon oil N2700000SP		Malvern Panalytical Ltd	Enter sample description...		1.753E+003	25.00
130.3	12.8093	366.6	2861.928	64.10	2575	25.04	62.83	2.0000	Cannon oil N2700000SP		Malvern Panalytical Ltd	Enter sample description...		1.754E+003	25.00
131.3	12.9087	366.5	2839.424	64.16	2556	25.04	62.83	2.0000	Cannon oil N2700000SP		Malvern Panalytical Ltd	Enter sample description...		1.755E+003	25.00
132.3	13.0153	366.6	2816.827	64.20	2536	25.04	62.83	2.0000	Cannon oil N2700000SP		Malvern Panalytical Ltd	Enter sample description...		1.756E+003	25.00
133.3	13.1161	366.5	2794.234	64.23	2516	25.04	62.83	2.0000	Cannon oil N2700000SP		Malvern Panalytical Ltd	Enter sample description...		1.757E+003	25.00
134.3	13.2202	366.4	2771.306	64.29	2497	25.04	62.83	2.0000	Cannon oil N2700000SP		Malvern Panalytical Ltd	Enter sample description...		1.758E+003	25.00
135.4	13.3188	366.0	2747.927	64.32	2476	25.04	62.83	2.0000	Cannon oil N2700000SP		Malvern Panalytical Ltd	Enter sample description...		1.759E+003	25.00
136.4	13.4136	365.5	2724.781	64.38	2457	25.04	62.83	2.0000	Cannon oil N2700000SP		Malvern Panalytical Ltd	Enter sample description...		1.760E+003	25.00
137.4	13.5076	364.9	2701.140	64.40	2436	25.04	62.83	2.0000	Cannon oil N2700000SP		Malvern Panalytical Ltd	Enter sample description...		1.761E+003	25.00
138.4	13.6117	364.4	2677.424	64.44	2415	25.04	62.83	2.0000	Cannon oil N2700000SP		Malvern Panalytical Ltd	Enter sample description...		1.762E+003	25.00
139.4	13.7201	364.0	2653.321	64.50	2395	25.04	62.83	2.0000	Cannon oil N2700000SP		Malvern Panalytical Ltd	Enter sample description...		1.763E+003	25.00
140.4	13.8322	363.6	2628.446	64.54	2373	25.04	62.83	2.0000	Cannon oil N2700000SP		Malvern Panalytical Ltd	Enter sample description...		1.764E+003	25.00
141.4	13.9387	362.8	2602.886	64.57	2351	25.04	62.83	2.0000	Cannon oil N2700000SP		Malvern Panalytical Ltd	Enter sample description...		1.765E+003	25.00
142.5	14.0329	361.7	2577.317	64.62	2329	25.04	62.83	2.0000	Cannon oil N2700000SP		Malvern Panalytical Ltd	Enter sample description...		1.766E+003	25.00
143.5	14.1232	360.4	2551.653	64.66	2306	25.04	62.83	2.0000	Cannon oil N2700000SP		Malvern Panalytical Ltd	Enter sample description...		1.767E+003	25.00
144.5	14.2184	359.0	2524.972	64.68	2282	25.03	62.83	2.0000	Cannon oil N2700000SP		Malvern Panalytical Ltd	Enter sample description...		1.768E+003	25.00
145.5	14.3151	357.5	2497.075	64.70	2258	25.03	62.83	2.0000	Cannon oil N2700000SP		Malvern Panalytical Ltd	Enter sample description...		1.769E+003	25.00
146.5	14.4347	356.2	2467.904	64.78	2233	25.03	62.83	2.0000	Cannon oil N2700000SP		Malvern Panalytical Ltd	Enter sample description...		1.770E+003	25.00
147.5	14.5446	354.7	2438.543	64.81	2207	25.03	62.83	2.0000	Cannon oil N2700000SP		Malvern Panalytical Ltd	Enter sample description...		1.771E+003	25.00
148.5	14.6534	352.8	2407.769	64.84	2179	25.03	62.83	2.0000	Cannon oil N2700000SP		Malvern Panalytical Ltd	Enter sample description...		1.772E+003	25.00
149.6	14.7420	350.3	2376.460	64.88	2152	25.03	62.83	2.0000	Cannon oil N2700000SP		Malvern Panalytical Ltd	Enter sample description...		1.773E+003	25.00
150.6	14.8325	347.8	2344.789	64.92	2124	25.03	62.83	2.0000	Cannon oil N2700000SP		Malvern Panalytical Ltd	Enter sample description...		1.774E+003	25.00
151.6	14.9365	345.3	2311.939	64.95	2095	25.03	62.83	2.0000	Cannon oil N2700000SP		Malvern Panalytical Ltd	Enter sample description...		1.775E+003	25.00
152.6	15.0336	342.3	2277.082	64.97	2063	25.03	62.83	2.0000	Cannon oil N2700000SP		Malvern Panalytical Ltd	Enter sample description...		1.776E+003	25.00
153.6	15.1390	339.7	2243.641	65.02	2034	25.03	62.83	2.0000	Cannon oil N2700000SP		Malvern Panalytical Ltd	Enter sample description...		1.777E+003	25.00
154.6	15.2523	337.0	2209.226	65.03	2003	25.03	62.83	2.0000	Cannon oil N2700000SP		Malvern Panalytical Ltd	Enter sample description...		1.778E+003	25.00
155.6	15.3936	334.3	2171.911	65.03	1969	25.03	62.83	2.0000	Cannon oil N2700000SP		Malvern Panalytical Ltd	Enter sample description...		1.779E+003	25.00
156.7	15.4426	330.2	2138.050	65.08	1939	25.03	62.83	2.0000	Cannon oil N2700000SP		Malvern Panalytical Ltd	Enter sample description...		1.780E+003	25.00
157.7	15.5436	326.9	2103.416	65.09	1908	25.03	62.83	2.0000	Cannon oil N2700000SP		Malvern Panalytical Ltd	Enter sample description...		1.781E+003	25.00
158.7	15.5877	322.6	2069.483	65.10	1877	25.03	62.83	2.0000	Cannon oil N2700000SP		Malvern Panalytical Ltd	Enter sample description...		1.782E+003	25.00
159.7	15.7465	320.1	2032.788	65.13	1844	25.03	62.83	2.0000	Cannon oil N2700000SP		Malvern Panalytical Ltd	Enter sample description...		1.783E+003	25.00
160.7	15.8586	316.8	1997.542	65.18	1813	25.03	62.83	2.0000	Cannon oil N2700000SP		Malvern Panalytical Ltd	Enter sample description...		1.784E+003	25.00
161.7	15.9710	313.3	1961.611	65.20	1781	25.03	62.83	2.0000	Cannon oil N2700000SP		Malvern Panalytical Ltd	Enter sample description...		1.785E+003	25.00
162.8	16.0642	309.5	1926.335	65.23	1749	25.03	62.83	2.0000	Cannon oil N2700000SP		Malvern Panalytical Ltd	Enter sample description...		1.786E+003	25.00
163.8	16.1617	305.7	1891.771	65.28	1718	25.03	62.83	2.0000	Cannon oil N2700000SP		Malvern Panalytical Ltd	Enter sample description...		1.787E+003	25.00
164.8	16.2781	302.3	1856.980	65.28	1687	25.02	62.83	2.0000	Cannon oil N2700000SP		Malvern Panalytical Ltd	Enter sample description...		1.788E+003	25.00
165.8	16.3608	298.2	1822.536	65.31	1656	25.02	62.83	2.0000	Cannon oil N2700000SP		Malvern Panalytical Ltd	Enter sample description...		1.789E+003	25.00
166.8	16.4603	294.4	1788.445	65.34	1625	25.02	62.83	2.0000	Cannon oil N2700000SP		Malvern Panalytical Ltd	Enter sample description...		1.790E+003	25.00
167.8	16.5695	290.8	1754.884	65.35	1595	25.02	62.83	2.0000	Cannon oil N2700000SP		Malvern Panalytical Ltd	Enter sample description...		1.791E+003	25.00
168.8	16.6540	286.5	1720.328	65.37	1564	25.02	62.83	2.0000	Cannon oil N2700000SP		Malvern Panalytical Ltd	Enter sample description...		1.792E+003	25.00
169.9	16.7639	282.9	1687.767	65.39	1534	25.02	62.83	2.0000	Cannon oil N2700000SP		Malvern Panalytical Ltd	Enter sample description...		1.793E+003	25.00
170.9	16.8713	279.4	1655.780	65.37	1505	25.02	62.83	2.0000	Cannon oil N2700000SP		Malvern Panalytical Ltd	Enter sample description...		1.794E+003	25.00
171.9	16.9632	275.5	1623.862	65.36	1476	25.02	62.83	2.0000	Cannon oil N2700000SP		Malvern Panalytical Ltd	Enter sample description...		1.795E+003	25.00
172.9	17.0571	271.6	1592.232	65.41	1448	25.02	62.83	2.0000	Cannon oil N2700000SP		Malvern Panalytical Ltd	Enter sample description...		1.796E+003	25.00
173.9	17.1519	267.8	1561.551	65.44	1420	25.02	62.83	2.0000	Cannon oil N2700000SP		Malvern Panalytical Ltd	Enter sample description...		1.797E+003	25.00
174.9	17.2529	264.1	1530.922	65.45	1393	25.02	62.83	2.0000	Cannon oil N2700000SP		Malvern Panalytical Ltd	Enter sample description...		1.798E+003	25.00
175.9	17.3466	260.4	1501.072	65.47	1366	25.01	62.83	2.0000	Cannon oil N2700000SP		Malvern Panalytical Ltd	Enter sample description...		1.799E+003	25.00
177.0	17.4596	257.0	1472.085	65.50	1340	25.01	62.83	2.0000	Cannon oil N2700000SP		Malvern Panalytical Ltd	Enter sample description...		1.800E+003	25.00
178.0	17.5709	253.5	1442.956	65.53	1313	25.01	62.83	2.0000	Cannon oil N2700000SP		Malvern Panalytical Ltd	Enter sample description...		1.801E+003	25.00
179.0	17.6539	249.8	1415.148	65.53	1288	25.01	62.83	2.0000	Cannon oil N2700000SP		Malvern Panalytical Ltd	Enter sample description...		1.802E+003	25.00
180.0	17.7645	246.5	1387.367	65.55	1263	25.01	62.83	2.0000	Cannon oil N2700000SP		Malvern Panalytical Ltd	Enter sample description...		1.803E+003	25.00
181.0	17.8594	243.2	1361.833	65.55	1240	25.01	62.83	2.0000	Cannon oil N2700000SP		Malvern Panalytical Ltd	Enter sample description...		1.804E+003	25.00
182.0	18.0376	240.8	1334.969	65.53	1215	25.01	62.83	2.0000	Cannon oil N2700000SP		Malvern Panalytical Ltd	Enter sample description...		1.805E+003	25.00
183.0	18.0751	236.4	1308.076	65.49	1190	25.01	62.83	2.0000	Cannon oil N2700000SP		Malvern Panalytical Ltd	Enter sample description...		1.806E+003	25.00
184.1	18.1734	233.3	1283.572	65.45	1168	25.01	62.83	2.0000	Cannon oil N2700000SP		Malvern Panalytical Ltd	Enter sample description...		1.807E+003	25.00
185.1	18.2926	230.1	1258.121	65.41	1144	25.01	62.83	2.0000	Cannon oil N2700000SP		Malvern Panalytical Ltd	Enter sample description...		1.808E+003	25.00
186.1	18.3721	226.8	1234.477	65.38	1122	25.01	62.83	2.0000	Cannon oil N2700000SP		Malvern Panalytical Ltd	Enter sample description...		1.810E+003	25.00
187.1	18.4564	223.3	1209.795	65.37	1100	25.00	62.83	2.0000	Cannon oil N2700000SP		Malvern Panalytical Ltd	Enter sample description...		1.811E+003	25.00
188.1	18.5674	220.4	1186.761	65.39	1079	25.00	62.83	2.0000	Cannon oil N2700000SP		Malvern Panalytical Ltd	Enter sample description...		1.812E+003	25.00
189.1	18.6633	217.2	1163.835	65.39	1058	25.00	62.83	2.0000	Cannon oil N2700000SP		Malvern Panalytical Ltd	Enter sample description...		1.813E+003	25.00
190.1	18.7462	213.9	1140.832	65.39	1037	25.00	62.83	2.0000	Cannon oil N2700000SP		Malvern Panalytical Ltd	Enter sample description...		1.814E+003	25.00
191.2	18.8658	211.0	1118.521	65.40	1017	25.00	62.83	2.0000	Cannon oil N2700000SP		Malvern Panalytical Ltd	Enter sample description...		1.815E+003	25.00
192.2	18.9733	208.0	1096.155	65.41	997	25.00	62.83	2.0000	Cannon oil N2700000SP		Malvern Panalytical Ltd	Enter sample description...		1.816E+003	25.00
193.2	19.0540	204.7	1074.144	65.36	976	25.00	62.83	2.0000	Cannon oil N2700000SP		Malvern Panalytical Ltd	Enter sample description...		1.817E+003	25.00
194.2	19.1764	202.0	1053.167	65.32	957	25.00	62.83	2.0000	Cannon oil N2700000SP		Malvern Panalytical Ltd	Enter sample description...		1.818E+003	25.00
195.3	19.2675	199.2	1033.862	65.29	939	25.00	62.83	2.0000	Cannon oil N2700000SP		Malvern Panalytical Ltd	Enter sample description...		1.819E+003	25.00
196.3	19.3560	196.6	1015.579	65.26	922	25.00	62.83	2.0000	Cannon oil N2700000SP		Malvern Panalytical Ltd	Enter sample description...		1.820E+003	25.00
197.3	19.4972	193.8	994.008	65.24	903	25.00	62.83	2.0000	Cannon oil N2700000SP		Malvern Panalytical Ltd	Enter sample description...		1.821E+003	25.00
198.4	19.5855	190.8	974.230	65.21	884	25.00	62.83	2.0000	Cannon oil N2700000SP		Malvern Panalytical Ltd	Enter sample description...		1.822E+003	25.00
199.4	19.6488	187.9	956.141	65.19	868	25.00	62.83	2.0000	Cannon oil N2700000SP		Malvern Panalytical Ltd	Enter sample description...		1.823E+003	25.00
200.4	19.7370	185.3	939.084	65.21	853	25.00	62.83	2.0000	Cannon oil N2700000SP		Malvern Panalytical Ltd	Enter sample description...		1.824E+003	25.00
201.4	19.8654	183.1	921.528	65.21	837	24.99	62.83	2.0000	Cannon oil N2700000SP		Malvern Panalytical Ltd	Enter sample description...		1.825E+003	25.00
202.4	19.9475	180.9	906.640	65.27	823	24.99	62.83	2.0000	Cannon oil N2700000SP		Malvern Panalytical Ltd	Enter sample description...		1.826E+003	25.00
203.4	20.0434	178.6	891.228	65.25	809	24.99	62.83	2.0000	Cannon oil N2700000SP		Malvern Panalytical Ltd	Enter sample description...		1.827E+003	25.00
204.4	20.1908	176.4	873.456	65.23	793	24.99	62.83	2.0000	Cannon oil N2700000SP		Malvern Panalytical Ltd	Enter sample description...		1.828E+003	25.00
205.5	20.2728	173.7	856.688	65.23	778	24.99	62.83	2.0000	Cannon oil N2700000SP		Malvern Panalytical Ltd	Enter sample description...		1.829E+003	25.00
206.5	20.3509	171.7	843.868	65.23	766	24.99	62.83	2.0000	Cannon oil N2700000SP		Malvern Panalytical Ltd	Enter sample description...		1.830E+003	25.00
207.5	20.4497	170.0	831.072	65.19	754	24.99	62.83	2.0000	Cannon oil N2700000SP		Malvern Panalytical Ltd	Enter sample description...		1.831E+003	25.00
208.5	20.5713	168.1	817.248	65.16	742	24.99	62.83	2.0000	Cannon oil N2700000SP		Malvern Panalytical Ltd	Enter sample description...		1.832E+003	25.00
209.5	20.6387	166.3	805.963	65.11	731	24.99	62.83	2.0000	Cannon oil N2700000SP		Malvern Panalytical Ltd	Enter sample description...		1.833E+003	25.00
210.5	20.7793	164.4	791.352	65.04	717	24.99	62.83	2.0000	Cannon oil N2700000SP		Malvern Panalytical Ltd	Enter sample description...		1.834E+003	25.00
211.6	20.8522	162.1	777.317	65.04	705	24.99	62.83	2.0000	Cannon oil N2700000SP		Malvern Panalytical Ltd	Enter sample description...		1.835E+003	25.00
212.6	20.9668	159.9	762.734	65.07	692	24.99	62.83	2.0000	Cannon oil N2700000SP		Malvern Panalytical Ltd	Enter sample description...		1.836E+003	25.00
213.6	21.0031	157.1	748.087	65.12	679	24.99	62.83	2.0000	Cannon oil N2700000SP		Malvern Panalytical Ltd	Enter sample description...		1.837E+003	25.00
214.6	21.1382	154.8	732.479	65.12	664	24.99	62.83	2.0000	Cannon oil N2700000SP		Malvern Panalytical Ltd	Enter sample description...		1.838E+003	25.00
215.6	21.2810	152.9	718.663	65.20	652	24.99	62.83	2.0000	Cannon oil N2700000SP		Malvern Panalytical Ltd	Enter sample description...		1.839E+003	25.00
216.6	21.3847	150.6	704.317	65.19	639	24.99	62.83	2.0000	Cannon oil N2700000SP		Malvern Panalytical Ltd	Enter sample description...		1.840E+003	25.00
217.6	21.4576	148.2	690.569	65.24	627	24.99	62.83	2.0000	Cannon oil N2700000SP		Malvern Panalytical Ltd	Enter sample description...		1.841E+003	25.00
218.7	21.5838	146.6	679.256	65.27	617	24.99	62.83	2.0000	Cannon oil N2700000SP		Malvern Panalytical Ltd	Enter sample description...		1.842E+003	25.00
219.7	21.6899	144.7	667.210	65.31	606	24.99	62.83	2.0000	Cannon oil N2700000SP		Malvern Panalytical Ltd	Enter sample description...		1.843E+003	25.00
220.7	21.7406	142.6	656.131	65.32	596	24.98	62.83	2.0000	Cannon oil N2700000SP		Malvern Panalytical Ltd	Enter sample description...		1.844E+003	25.00
221.7	21.8892	140.7	642.801	65.34	584	24.98	62.83	2.0000	Cannon oil N2700000SP		Malvern Panalytical Ltd	Enter sample description...		1.845E+003	25.00
222.7	21.9833	138.8	631.491	65.39	574	24.98	62.83	2.0000	Cannon oil N2700000SP		Malvern Panalytical Ltd	Enter sample description...		1.846E+003	25.00
223.7	22.0628	136.4	618.236	65.42	562	24.98	62.83	2.0000	Cannon oil N2700000SP		Malvern Panalytical Ltd	Enter sample description...		1.847E+003	25.00
224.7	22.1517	134.2	605.778	65.43	551	24.98	62.83	2.0000	Cannon oil N2700000SP		Malvern Panalytical Ltd	Enter sample description...		1.848E+003	25.00
225.8	22.2638	132.2	593.918	65.52	541	24.98	62.83	2.0000	Cannon oil N2700000SP		Malvern Panalytical Ltd	Enter sample description...		1.849E+003	25.00
226.9	22.3522	130.4	583.610	65.57	531	24.98	62.83	2.0000	Cannon oil N2700000SP		Malvern Panalytical Ltd	Enter sample description...		1.850E+003	25.00
228.0	22.4268	128.4	572.318	65.68	522	24.98	62.83	2.0000	Cannon oil N2700000SP		Malvern Panalytical Ltd	Enter sample description...		1.851E+003	25.00
229.0	22.5832	126.5	560.299	65.79	511	24.98	62.83	2.0000	Cannon oil N2700000SP		Malvern Panalytical Ltd	Enter sample description...		1.852E+003	25.00
230.0	22.6438	124.7	550.675	65.84	502	24.98	62.83	2.0000	Cannon oil N2700000SP		Malvern Panalytical Ltd	Enter sample description...		1.853E+003	25.00
231.0	22.7445	123.5	542.840	65.86	495	24.98	62.83	2.0000	Cannon oil N2700000SP		Malvern Panalytical Ltd	Enter sample description...		1.854E+003	25.00
232.0	22.8651	121.7	532.366	65.94	486	24.98	62.83	2.0000	Cannon oil N2700000SP		Malvern Panalytical Ltd	Enter sample description...		1.855E+003	25.00
233.0	22.9847	120.2	522.858	65.94	477	24.98	62.83	2.0000	Cannon oil N2700000SP		Malvern Panalytical Ltd	Enter sample description...		1.856E+003	25.00
234.1	23.0809	118.3	512.545	66.00	468	24.98	62.83	2.0000	Cannon oil N2700000SP		Malvern Panalytical Ltd	Enter sample description...		1.857E+003	25.00
235.1	23.1505	116.6	503.812	66.04	460	24.98	62.83	2.0000	Cannon oil N2700000SP		Malvern Panalytical Ltd	Enter sample description...		1.858E+003	25.00
236.1	23.2449	115.5	497.032	66.01	454	24.98	62.83	2.0000	Cannon oil N2700000SP		Malvern Panalytical Ltd	Enter sample description...		1.860E+003	25.00
237.1	23.3887	114.4	489.054	66.00	447	24.98	62.83	2.0000	Cannon oil N2700000SP		Malvern Panalytical Ltd	Enter sample description...		1.861E+003	25.00
238.1	23.4309	113.0	482.394	66.01	441	24.98	62.83	2.0000	Cannon oil N2700000SP		Malvern Panalytical Ltd	Enter sample description...		1.862E+003	25.00
239.1	23.5146	111.8	475.250	66.04	434	24.98	62.83	2.0000	Cannon oil N2700000SP		Malvern Panalytical Ltd	Enter sample description...		1.863E+003	25.00
240.1	23.6589	110.5	466.943	66.06	427	24.98	62.83	2.0000	Cannon oil N2700000SP		Malvern Panalytical Ltd	Enter sample description...		1.864E+003	25.00
241.1	23.7442	109.6	461.679	66.08	422	24.98	62.83	2.0000	Cannon oil N2700000SP		Malvern Panalytical Ltd	Enter sample description...		1.865E+003	25.00
242.2	23.8127	108.4	455.070	66.10	416	24.98	62.83	2.0000	Cannon oil N2700000SP		Malvern Panalytical Ltd	Enter sample description...		1.866E+003	25.00
243.2	23.9437	107.3	448.149	66.19	410	24.98	62.83	2.0000	Cannon oil N2700000SP		Malvern Panalytical Ltd	Enter sample description...		1.867E+003	25.00
244.2	24.0326	106.1	441.679	66.14	404	24.98	62.83	2.0000	Cannon oil N2700000SP		Malvern Panalytical Ltd	Enter sample description...		1.868E+003	25.00
245.2	24.1795	105.3	435.574	66.13	398	24.98	62.83	2.0000	Cannon oil N2700000SP		Malvern Panalytical Ltd	Enter sample description...		1.869E+003	25.00
246.2	24.2606	104.1	429.192	66.18	393	24.98	62.83	2.0000	Cannon oil N2700000SP		Malvern Panalytical Ltd	Enter sample description...		1.870E+003	25.00
247.2	24.3849	102.5	420.521	66.21	385	24.98	62.83	2.0000	Cannon oil N2700000SP		Malvern Panalytical Ltd	Enter sample description...		1.871E+003	25.00
248.3	24.4431	101.8	416.281	66.16	381	24.98	62.83	2.0000	Cannon oil N2700000SP		Malvern Panalytical Ltd	Enter sample description...		1.872E+003	25.00
249.3	24.5523	100.6	409.793	66.20	375	24.98	62.83	2.0000	Cannon oil N2700000SP		Malvern Panalytical Ltd	Enter sample description...		1.873E+003	25.00
250.3	24.6459	99.44	403.490	66.19	369	24.98	62.83	2.0000	Cannon oil N2700000SP		Malvern Panalytical Ltd	Enter sample description...		1.874E+003	25.00
251.3	24.6817	98.35	398.483	66.09	364	24.98	62.83	2.0000	Cannon oil N2700000SP		Malvern Panalytical Ltd	Enter sample description...		1.875E+003	25.00
252.5	24.7844	97.32	392.684	66.23	359	24.98	62.83	2.0000	Cannon oil N2700000SP		Malvern Panalytical Ltd	Enter sample description...		1.876E+003	25.00
253.5	24.9539	96.40	386.324	66.34	354	24.98	62.83	2.0000	Cannon oil N2700000SP		Malvern Panalytical Ltd	Enter sample description...		1.877E+003	25.00
254.5	25.0559	95.88	382.651	66.47	351	24.98	62.83	2.0000	Cannon oil N2700000SP		Malvern Panalytical Ltd	Enter sample description...		1.878E+003	25.00
255.6	25.1316	94.92	377.686	66.62	347	24.98	62.83	2.0000	Cannon oil N2700000SP		Malvern Panalytical Ltd	Enter sample description...		1.879E+003	25.00
256.6	25.2441	94.25	373.371	66.67	343	24.98	62.83	2.0000	Cannon oil N2700000SP		Malvern Panalytical Ltd	Enter sample description...		1.880E+003	25.00
257.6	25.4120	93.66	368.547	66.59	338	24.98	62.83	2.0000	Cannon oil N2700000SP		Malvern Panalytical Ltd	Enter sample description...		1.881E+003	25.00
258.6	25.4656	91.68	360.025	66.68	331	24.98	62.83	2.0000	Cannon oil N2700000SP		Malvern Panalytical Ltd	Enter sample description...		1.882E+003	25.00
259.6	25.5765	90.12	352.342	66.88	324	24.98	62.83	2.0000	Cannon oil N2700000SP		Malvern Panalytical Ltd	Enter sample description...		1.883E+003	25.00
260.7	25.5732	90.38	353.400	66.79	325	24.98	62.83	2.0000	Cannon oil N2700000SP		Malvern Panalytical Ltd	Enter sample description...		1.884E+003	25.00
261.7	25.8118	90.02	348.766	66.82	321	24.98	62.83	2.0000	Cannon oil N2700000SP		Malvern Panalytical Ltd	Enter sample description...		1.885E+003	25.00
262.7	25.8943	88.17	340.485	66.91	313	24.98	62.83	2.0000	Cannon oil N2700000SP		Malvern Panalytical Ltd	Enter sample description...		1.886E+003	25.00
263.7	25.9787	86.61	333.376	67.00	307	24.98	62.83	2.0000	Cannon oil N2700000SP		Malvern Panalytical Ltd	Enter sample description...		1.887E+003	25.00
264.7	26.0192	85.02	326.769	67.05	301	24.98	62.83	2.0000	Cannon oil N2700000SP		Malvern Panalytical Ltd	Enter sample description...		1.888E+003	25.00
265.7	26.1252	85.12	325.817	67.02	300	24.98	62.83	2.0000	Cannon oil N2700000SP		Malvern Panalytical Ltd	Enter sample description...		1.889E+003	25.00
266.8	26.2164	83.51	318.528	67.10	293	24.98	62.83	2.0000	Cannon oil N2700000SP		Malvern Panalytical Ltd	Enter sample description...		1.890E+003	25.00
267.8	26.3285	83.13	315.759	67.11	291	24.98	62.83	2.0000	Cannon oil N2700000SP		Malvern Panalytical Ltd	Enter sample description...		1.891E+003	25.00
268.8	26.4619	82.42	311.464	67.08	287	24.98	62.83	2.0000	Cannon oil N2700000SP		Malvern Panalytical Ltd	Enter sample description...		1.892E+003	25.00
269.8	26.5326	81.50	307.154	67.26	283	24.98	62.83	2.0000	Cannon oil N2700000SP		Malvern Panalytical Ltd	Enter sample description...		1.893E+003	25.00
270.8	26.6350	81.25	305.043	67.24	281	24.98	62.83	2.0000	Cannon oil N2700000SP		Malvern Panalytical Ltd	Enter sample description...		1.894E+003	25.00
271.8	26.7678	80.52	300.827	67.18	277	24.98	62.83	2.0000	Cannon oil N2700000SP		Malvern Panalytical Ltd	Enter sample description...		1.895E+003	25.00
272.8	26.9156	79.79	296.461	67.24	273	24.98	62.83	2.0000	Cannon oil N2700000SP		Malvern Panalytical Ltd	Enter sample description...		1.896E+003	25.00
273.9	26.9584	78.22	290.134	67.31	268	24.98	62.83	2.0000	Cannon oil N2700000SP		Malvern Panalytical Ltd	Enter sample description...		1.897E+003	25.00
274.9	27.0630	77.17	285.146	67.41	263	24.98	62.83	2.0000	Cannon oil N2700000SP		Malvern Panalytical Ltd	Enter sample description...		1.898E+003	25.00
275.9	27.1535	76.68	282.378	67.49	261	24.98	62.83	2.0000	Cannon oil N2700000SP		Malvern Panalytical Ltd	Enter sample description...		1.899E+003	25.00
276.9	27.1830	76.14	280.088	67.44	259	24.98	62.83	2.0000	Cannon oil N2700000SP		Malvern Panalytical Ltd	Enter sample description...		1.900E+003	25.00
277.9	27.3516	75.39	275.631	67.45	255	24.98	62.83	2.0000	Cannon oil N2700000SP		Malvern Panalytical Ltd	Enter sample description...		1.901E+003	25.00
278.9	27.4535	74.21	270.314	67.59	250	24.98	62.83	2.0000	Cannon oil N2700000SP		Malvern Panalytical Ltd	Enter sample description...		1.902E+003	25.00
279.9	27.4973	73.35	266.751	67.58	247	24.98	62.83	2.0000	Cannon oil N2700000SP		Malvern Panalytical Ltd	Enter sample description...		1.903E+003	25.00
281.0	27.6287	72.97	264.115	67.73	244	24.98	62.83	2.0000	Cannon oil N2700000SP		Malvern Panalytical Ltd	Enter sample description...		1.904E+003	25.00
282.0	27.7922	72.29	260.118	67.85	241	24.98	62.83	2.0000	Cannon oil N2700000SP		Malvern Panalytical Ltd	Enter sample description...		1.905E+003	25.00
283.0	27.8670	71.58	256.863	67.84	238	24.98	62.83	2.0000	Cannon oil N2700000SP		Malvern Panalytical Ltd	Enter sample description...		1.906E+003	25.00
284.0	27.9751	70.66	252.565	67.75	234	24.98	62.83	2.0000	Cannon oil N2700000SP		Malvern Panalytical Ltd	Enter sample description...		1.907E+003	25.00
285.0	28.0486	69.62	248.218	67.92	230	24.98	62.83	2.0000	Cannon oil N2700000SP		Malvern Panalytical Ltd	Enter sample description...		1.908E+003	25.00
286.0	28.1471	69.17	245.752	67.88	228	24.98	62.83	2.0000	Cannon oil N2700000SP		Malvern Panalytical Ltd	Enter sample description...		1.909E+003	25.00
287.1	28.2671	68.71	243.072	67.88	225	24.98	62.83	2.0000	Cannon oil N2700000SP		Malvern Panalytical Ltd	Enter sample description...		1.910E+003	25.00
288.1	28.3051	67.85	239.703	67.96	222	24.98	62.83	2.0000	Cannon oil N2700000SP		Malvern Panalytical Ltd	Enter sample description...		1.911E+003	25.00
289.1	28.4448	67.36	236.806	67.88	219	24.98	62.83	2.0000	Cannon oil N2700000SP		Malvern Panalytical Ltd	Enter sample description...		1.912E+003	25.00
290.1	28.4698	67.27	236.270	67.90	219	24.98	62.83	2.0000	Cannon oil N2700000SP		Malvern Panalytical Ltd	Enter sample description...		1.914E+003	25.00
291.1	28.6378	67.03	234.075	67.87	217	24.98	62.83	2.0000	Cannon oil N2700000SP		Malvern Panalytical Ltd	Enter sample description...		1.915E+003	25.00
292.1	28.7131	66.39	231.219	67.90	214	24.98	62.83	2.0000	Cannon oil N2700000SP		Malvern Panalytical Ltd	Enter sample description...		1.916E+003	25.00
293.1	28.7604	65.60	228.102	67.98	211	24.98	62.83	2.0000	Cannon oil N2700000SP		Malvern Panalytical Ltd	Enter sample description...		1.917E+003	25.00
294.1	28.8787	65.32	226.187	67.95	210	24.98	62.83	2.0000	Cannon oil N2700000SP		Malvern Panalytical Ltd	Enter sample description...		1.918E+003	25.00
295.2	29.0497	64.70	222.711	67.87	206	24.98	62.83	2.0000	Cannon oil N2700000SP		Malvern Panalytical Ltd	Enter sample description...		1.919E+003	25.00
296.2	29.1001	64.10	220.289	67.93	204	24.98	62.83	2.0000	Cannon oil N2700000SP		Malvern Panalytical Ltd	Enter sample description...		1.920E+003	25.00
297.2	29.2395	63.43	216.945	67.93	201	24.98	62.83	2.0000	Cannon oil N2700000SP		Malvern Panalytical Ltd	Enter sample description...		1.921E+003	25.00
298.3	29.4020	62.69	213.219	67.97	198	24.98	62.83	2.0000	Cannon oil N2700000SP		Malvern Panalytical Ltd	Enter sample description...		1.922E+003	25.00
299.3	29.4637	61.46	208.590	67.90	193	24.98	62.83	2.0000	Cannon oil N2700000SP		Malvern Panalytical Ltd	Enter sample description...		1.923E+003	25.00
300.3	29.4883	60.66	205.705	68.06	191	24.98	62.83	2.0000	Cannon oil N2700000SP		Malvern Panalytical Ltd	Enter sample description...		1.924E+003	25.00
301.3	29.7026	59.87	201.564	67.97	187	24.98	62.83	2.0000	Cannon oil N2700000SP		Malvern Panalytical Ltd	Enter sample description...		1.925E+003	25.00
302.3	29.7423	59.49	200.015	67.90	185	24.98	62.83	2.0000	Cannon oil N2700000SP		Malvern Panalytical Ltd	Enter sample description...		1.926E+003	25.00
303.3	29.8449	58.83	197.117	67.86	183	24.98	62.83	2.0000	Cannon oil N2700000SP		Malvern Panalytical Ltd	Enter sample description...		1.927E+003	25.00
304.3	29.9241	57.67	192.729	68.19	179	24.98	62.83	2.0000	Cannon oil N2700000SP		Malvern Panalytical Ltd	Enter sample description...		1.928E+003	25.00
305.4	29.9811	58.72	195.869	68.06	182	24.98	62.83	2.0000	Cannon oil N2700000SP		Malvern Panalytical Ltd	Enter sample description...		1.929E+003	25.00
