# Supplementary material for: Experimental study on the effect of Coumarone resin on the performance of SBS-modified asphalt
Source: PLoS One. 2024 Apr 18;19(4):e0301528. doi: 10.1371/journal.pone.0301528 (PMC11025964; doi:10.1371/journal.pone.0301528)
Supplement: S1 Data — (ZIP) [file pone.0301528.s001.zip › test data/fatigue performance evaluation2.csv]

Time (action)(s)	Complex shear strain(%)	Complex shear stress(kPa)	Shear modulus (complex component)(kPa)	Phase angle(°)	G* sin(delta)(kPa)	Temperature(°C)	Angular frequency(rad/s)	Gap(mm)	Material name	Sample ID	Company name	Sample Description	Batch number	Time (sample)(s)	Plate diameter	Notes	Operator name
0.9999	0.0586240	3.648	6223.489	55.42	5124	25.00	62.83	2.0000	Cannon oil N2700000SP		Malvern Panalytical Ltd	Enter sample description...		1.835E+003	8.00
2.020	0.200123	12.81	6403.494	54.43	5209	25.00	62.83	2.0000	Cannon oil N2700000SP		Malvern Panalytical Ltd	Enter sample description...		1.836E+003	8.00
3.032	0.299664	19.27	6431.844	54.49	5235	25.00	62.83	2.0000	Cannon oil N2700000SP		Malvern Panalytical Ltd	Enter sample description...		1.837E+003	8.00
4.045	0.399401	25.52	6388.561	54.48	5200	25.00	62.83	2.0000	Cannon oil N2700000SP		Malvern Panalytical Ltd	Enter sample description...		1.838E+003	8.00
5.056	0.499758	31.76	6354.880	54.54	5176	25.00	62.83	2.0000	Cannon oil N2700000SP		Malvern Panalytical Ltd	Enter sample description...		1.839E+003	8.00
6.068	0.599787	38.17	6364.273	54.64	5190	25.00	62.83	2.0000	Cannon oil N2700000SP		Malvern Panalytical Ltd	Enter sample description...		1.840E+003	8.00
7.077	0.700217	44.41	6341.756	54.71	5176	25.00	62.83	2.0000	Cannon oil N2700000SP		Malvern Panalytical Ltd	Enter sample description...		1.841E+003	8.00
8.088	0.799359	50.48	6315.445	54.78	5159	25.00	62.83	2.0000	Cannon oil N2700000SP		Malvern Panalytical Ltd	Enter sample description...		1.842E+003	8.00
9.098	0.898409	56.61	6300.718	54.85	5152	25.00	62.83	2.0000	Cannon oil N2700000SP		Malvern Panalytical Ltd	Enter sample description...		1.843E+003	8.00
10.11	0.999274	62.80	6284.701	54.95	5145	25.00	62.83	2.0000	Cannon oil N2700000SP		Malvern Panalytical Ltd	Enter sample description...		1.844E+003	8.00
11.12	1.09996	68.87	6260.777	55.04	5131	25.00	62.83	2.0000	Cannon oil N2700000SP		Malvern Panalytical Ltd	Enter sample description...		1.845E+003	8.00
12.13	1.20014	74.81	6233.778	55.11	5114	25.00	62.83	2.0000	Cannon oil N2700000SP		Malvern Panalytical Ltd	Enter sample description...		1.846E+003	8.00
13.14	1.30101	80.88	6217.053	55.18	5104	25.00	62.83	2.0000	Cannon oil N2700000SP		Malvern Panalytical Ltd	Enter sample description...		1.848E+003	8.00
14.15	1.39830	86.57	6191.399	55.29	5090	25.00	62.83	2.0000	Cannon oil N2700000SP		Malvern Panalytical Ltd	Enter sample description...		1.849E+003	8.00
15.17	1.49926	92.39	6162.228	55.37	5071	25.00	62.83	2.0000	Cannon oil N2700000SP		Malvern Panalytical Ltd	Enter sample description...		1.850E+003	8.00
16.18	1.60076	98.23	6136.642	55.45	5054	25.00	62.83	2.0000	Cannon oil N2700000SP		Malvern Panalytical Ltd	Enter sample description...		1.851E+003	8.00
17.19	1.70138	104.0	6111.386	55.51	5037	25.00	62.83	2.0000	Cannon oil N2700000SP		Malvern Panalytical Ltd	Enter sample description...		1.852E+003	8.00
18.20	1.80023	109.5	6084.682	55.58	5019	25.00	62.83	2.0000	Cannon oil N2700000SP		Malvern Panalytical Ltd	Enter sample description...		1.853E+003	8.00
19.20	1.89783	114.8	6050.160	55.65	4995	25.00	62.83	2.0000	Cannon oil N2700000SP		Malvern Panalytical Ltd	Enter sample description...		1.854E+003	8.00
20.21	2.00152	120.6	6023.301	55.74	4978	25.00	62.83	2.0000	Cannon oil N2700000SP		Malvern Panalytical Ltd	Enter sample description...		1.855E+003	8.00
21.23	2.10237	126.0	5994.892	55.81	4959	25.00	62.83	2.0000	Cannon oil N2700000SP		Malvern Panalytical Ltd	Enter sample description...		1.856E+003	8.00
22.24	2.19977	131.2	5962.849	55.86	4935	25.00	62.83	2.0000	Cannon oil N2700000SP		Malvern Panalytical Ltd	Enter sample description...		1.857E+003	8.00
23.25	2.30088	136.5	5931.677	55.91	4912	25.00	62.83	2.0000	Cannon oil N2700000SP		Malvern Panalytical Ltd	Enter sample description...		1.858E+003	8.00
24.27	2.39920	141.6	5900.688	55.96	4890	25.00	62.83	2.0000	Cannon oil N2700000SP		Malvern Panalytical Ltd	Enter sample description...		1.859E+003	8.00
25.28	2.50236	146.8	5868.169	56.05	4868	25.00	62.83	2.0000	Cannon oil N2700000SP		Malvern Panalytical Ltd	Enter sample description...		1.860E+003	8.00
26.29	2.60144	151.8	5834.531	56.10	4843	25.01	62.83	2.0000	Cannon oil N2700000SP		Malvern Panalytical Ltd	Enter sample description...		1.861E+003	8.00
27.30	2.70126	156.7	5802.090	56.16	4819	25.01	62.83	2.0000	Cannon oil N2700000SP		Malvern Panalytical Ltd	Enter sample description...		1.862E+003	8.00
28.32	2.80067	161.6	5768.545	56.23	4795	25.01	62.83	2.0000	Cannon oil N2700000SP		Malvern Panalytical Ltd	Enter sample description...		1.863E+003	8.00
29.33	2.89841	166.3	5736.065	56.28	4771	25.01	62.83	2.0000	Cannon oil N2700000SP		Malvern Panalytical Ltd	Enter sample description...		1.864E+003	8.00
30.35	3.00305	171.2	5701.262	56.35	4746	25.01	62.83	2.0000	Cannon oil N2700000SP		Malvern Panalytical Ltd	Enter sample description...		1.865E+003	8.00
31.36	3.10197	175.8	5667.061	56.41	4721	25.01	62.83	2.0000	Cannon oil N2700000SP		Malvern Panalytical Ltd	Enter sample description...		1.866E+003	8.00
32.37	3.20031	180.2	5630.476	56.52	4696	25.01	62.83	2.0000	Cannon oil N2700000SP		Malvern Panalytical Ltd	Enter sample description...		1.867E+003	8.00
33.38	3.29901	184.6	5595.567	56.59	4671	25.01	62.83	2.0000	Cannon oil N2700000SP		Malvern Panalytical Ltd	Enter sample description...		1.868E+003	8.00
34.39	3.40081	189.1	5561.218	56.68	4647	25.01	62.83	2.0000	Cannon oil N2700000SP		Malvern Panalytical Ltd	Enter sample description...		1.869E+003	8.00
35.40	3.50292	193.7	5528.741	56.73	4622	25.01	62.83	2.0000	Cannon oil N2700000SP		Malvern Panalytical Ltd	Enter sample description...		1.870E+003	8.00
36.42	3.60148	197.7	5488.616	56.86	4596	25.01	62.83	2.0000	Cannon oil N2700000SP		Malvern Panalytical Ltd	Enter sample description...		1.871E+003	8.00
37.43	3.70148	201.8	5452.279	56.98	4571	25.01	62.83	2.0000	Cannon oil N2700000SP		Malvern Panalytical Ltd	Enter sample description...		1.872E+003	8.00
38.44	3.80678	206.2	5416.117	57.07	4546	25.01	62.83	2.0000	Cannon oil N2700000SP		Malvern Panalytical Ltd	Enter sample description...		1.873E+003	8.00
39.46	3.90088	209.9	5379.954	57.19	4522	25.01	62.83	2.0000	Cannon oil N2700000SP		Malvern Panalytical Ltd	Enter sample description...		1.874E+003	8.00
40.47	4.00293	213.8	5342.017	57.29	4495	25.02	62.83	2.0000	Cannon oil N2700000SP		Malvern Panalytical Ltd	Enter sample description...		1.875E+003	8.00
41.48	4.10214	217.7	5306.309	57.43	4472	25.02	62.83	2.0000	Cannon oil N2700000SP		Malvern Panalytical Ltd	Enter sample description...		1.876E+003	8.00
42.50	4.20560	221.6	5268.826	57.55	4446	25.02	62.83	2.0000	Cannon oil N2700000SP		Malvern Panalytical Ltd	Enter sample description...		1.877E+003	8.00
43.51	4.30277	225.1	5231.534	57.68	4421	25.02	62.83	2.0000	Cannon oil N2700000SP		Malvern Panalytical Ltd	Enter sample description...		1.878E+003	8.00
44.52	4.40042	228.6	5194.568	57.83	4397	25.02	62.83	2.0000	Cannon oil N2700000SP		Malvern Panalytical Ltd	Enter sample description...		1.879E+003	8.00
45.54	4.50692	232.4	5156.827	57.97	4372	25.02	62.83	2.0000	Cannon oil N2700000SP		Malvern Panalytical Ltd	Enter sample description...		1.880E+003	8.00
46.55	4.60569	235.8	5119.746	58.10	4347	25.02	62.83	2.0000	Cannon oil N2700000SP		Malvern Panalytical Ltd	Enter sample description...		1.881E+003	8.00
47.57	4.70267	238.9	5080.646	58.25	4320	25.02	62.83	2.0000	Cannon oil N2700000SP		Malvern Panalytical Ltd	Enter sample description...		1.882E+003	8.00
48.59	4.80775	242.5	5043.969	58.40	4296	25.02	62.83	2.0000	Cannon oil N2700000SP		Malvern Panalytical Ltd	Enter sample description...		1.883E+003	8.00
49.60	4.90244	245.5	5007.039	58.55	4271	25.02	62.83	2.0000	Cannon oil N2700000SP		Malvern Panalytical Ltd	Enter sample description...		1.884E+003	8.00
50.60	4.99974	248.4	4968.361	58.69	4245	25.02	62.83	2.0000	Cannon oil N2700000SP		Malvern Panalytical Ltd	Enter sample description...		1.885E+003	8.00
51.62	5.10763	251.8	4930.732	58.79	4217	25.02	62.83	2.0000	Cannon oil N2700000SP		Malvern Panalytical Ltd	Enter sample description...		1.886E+003	8.00
52.63	5.20809	254.9	4893.924	58.91	4191	25.02	62.83	2.0000	Cannon oil N2700000SP		Malvern Panalytical Ltd	Enter sample description...		1.887E+003	8.00
53.64	5.30914	257.8	4856.607	59.00	4163	25.02	62.83	2.0000	Cannon oil N2700000SP		Malvern Panalytical Ltd	Enter sample description...		1.888E+003	8.00
54.66	5.41043	260.7	4819.178	59.09	4135	25.03	62.83	2.0000	Cannon oil N2700000SP		Malvern Panalytical Ltd	Enter sample description...		1.889E+003	8.00
55.67	5.50712	263.4	4782.362	59.22	4109	25.03	62.83	2.0000	Cannon oil N2700000SP		Malvern Panalytical Ltd	Enter sample description...		1.890E+003	8.00
56.69	5.59809	265.8	4748.424	59.32	4084	25.03	62.83	2.0000	Cannon oil N2700000SP		Malvern Panalytical Ltd	Enter sample description...		1.891E+003	8.00
57.70	5.70201	268.6	4711.097	59.40	4055	25.03	62.83	2.0000	Cannon oil N2700000SP		Malvern Panalytical Ltd	Enter sample description...		1.892E+003	8.00
58.71	5.80596	271.4	4673.955	59.51	4028	25.03	62.83	2.0000	Cannon oil N2700000SP		Malvern Panalytical Ltd	Enter sample description...		1.893E+003	8.00
59.72	5.90482	273.9	4638.853	59.62	4002	25.03	62.83	2.0000	Cannon oil N2700000SP		Malvern Panalytical Ltd	Enter sample description...		1.894E+003	8.00
60.73	6.00825	276.6	4602.897	59.72	3975	25.03	62.83	2.0000	Cannon oil N2700000SP		Malvern Panalytical Ltd	Enter sample description...		1.895E+003	8.00
61.74	6.10608	278.9	4567.711	59.82	3949	25.03	62.83	2.0000	Cannon oil N2700000SP		Malvern Panalytical Ltd	Enter sample description...		1.896E+003	8.00
62.75	6.20100	281.1	4533.043	59.91	3922	25.03	62.83	2.0000	Cannon oil N2700000SP		Malvern Panalytical Ltd	Enter sample description...		1.897E+003	8.00
63.76	6.30162	283.4	4496.642	60.00	3894	25.03	62.83	2.0000	Cannon oil N2700000SP		Malvern Panalytical Ltd	Enter sample description...		1.898E+003	8.00
64.77	6.40552	285.8	4461.487	60.10	3868	25.03	62.83	2.0000	Cannon oil N2700000SP		Malvern Panalytical Ltd	Enter sample description...		1.899E+003	8.00
65.79	6.50571	288.1	4428.779	60.19	3843	25.03	62.83	2.0000	Cannon oil N2700000SP		Malvern Panalytical Ltd	Enter sample description...		1.900E+003	8.00
66.79	6.60684	290.3	4394.029	60.28	3816	25.03	62.83	2.0000	Cannon oil N2700000SP		Malvern Panalytical Ltd	Enter sample description...		1.901E+003	8.00
67.80	6.70773	292.4	4359.234	60.37	3789	25.03	62.83	2.0000	Cannon oil N2700000SP		Malvern Panalytical Ltd	Enter sample description...		1.902E+003	8.00
68.82	6.80537	294.3	4324.586	60.48	3763	25.03	62.83	2.0000	Cannon oil N2700000SP		Malvern Panalytical Ltd	Enter sample description...		1.903E+003	8.00
69.83	6.90186	296.2	4291.936	60.57	3738	25.03	62.83	2.0000	Cannon oil N2700000SP		Malvern Panalytical Ltd	Enter sample description...		1.904E+003	8.00
70.84	6.99796	298.2	4260.705	60.65	3714	25.03	62.83	2.0000	Cannon oil N2700000SP		Malvern Panalytical Ltd	Enter sample description...		1.905E+003	8.00
71.85	7.10664	300.2	4224.835	60.72	3685	25.03	62.83	2.0000	Cannon oil N2700000SP		Malvern Panalytical Ltd	Enter sample description...		1.906E+003	8.00
72.86	7.20709	302.1	4191.595	60.81	3659	25.03	62.83	2.0000	Cannon oil N2700000SP		Malvern Panalytical Ltd	Enter sample description...		1.907E+003	8.00
73.88	7.30654	303.9	4159.849	60.91	3635	25.03	62.83	2.0000	Cannon oil N2700000SP		Malvern Panalytical Ltd	Enter sample description...		1.908E+003	8.00
74.88	7.40516	305.6	4127.495	61.00	3610	25.04	62.83	2.0000	Cannon oil N2700000SP		Malvern Panalytical Ltd	Enter sample description...		1.909E+003	8.00
75.90	7.50093	307.2	4095.145	61.07	3584	25.04	62.83	2.0000	Cannon oil N2700000SP		Malvern Panalytical Ltd	Enter sample description...		1.910E+003	8.00
76.91	7.60266	308.9	4062.856	61.14	3558	25.04	62.83	2.0000	Cannon oil N2700000SP		Malvern Panalytical Ltd	Enter sample description...		1.911E+003	8.00
77.92	7.70781	310.7	4031.411	61.24	3534	25.04	62.83	2.0000	Cannon oil N2700000SP		Malvern Panalytical Ltd	Enter sample description...		1.912E+003	8.00
78.93	7.81084	312.4	4000.166	61.33	3510	25.04	62.83	2.0000	Cannon oil N2700000SP		Malvern Panalytical Ltd	Enter sample description...		1.913E+003	8.00
79.95	7.91370	314.1	3968.622	61.40	3484	25.04	62.83	2.0000	Cannon oil N2700000SP		Malvern Panalytical Ltd	Enter sample description...		1.914E+003	8.00
80.96	8.01199	315.5	3937.484	61.48	3460	25.04	62.83	2.0000	Cannon oil N2700000SP		Malvern Panalytical Ltd	Enter sample description...		1.915E+003	8.00
81.97	8.10929	316.9	3907.740	61.56	3436	25.04	62.83	2.0000	Cannon oil N2700000SP		Malvern Panalytical Ltd	Enter sample description...		1.916E+003	8.00
82.98	8.20736	318.2	3877.025	61.63	3411	25.04	62.83	2.0000	Cannon oil N2700000SP		Malvern Panalytical Ltd	Enter sample description...		1.917E+003	8.00
83.99	8.30906	319.6	3846.938	61.69	3387	25.04	62.83	2.0000	Cannon oil N2700000SP		Malvern Panalytical Ltd	Enter sample description...		1.918E+003	8.00
85.01	8.40749	320.9	3816.576	61.78	3363	25.04	62.83	2.0000	Cannon oil N2700000SP		Malvern Panalytical Ltd	Enter sample description...		1.919E+003	8.00
86.03	8.51249	322.4	3786.937	61.88	3340	25.04	62.83	2.0000	Cannon oil N2700000SP		Malvern Panalytical Ltd	Enter sample description...		1.920E+003	8.00
87.04	8.61587	323.7	3757.288	61.94	3316	25.04	62.83	2.0000	Cannon oil N2700000SP		Malvern Panalytical Ltd	Enter sample description...		1.921E+003	8.00
88.06	8.71729	324.9	3727.419	62.00	3291	25.04	62.83	2.0000	Cannon oil N2700000SP		Malvern Panalytical Ltd	Enter sample description...		1.922E+003	8.00
89.06	8.81456	326.0	3698.415	62.07	3268	25.04	62.83	2.0000	Cannon oil N2700000SP		Malvern Panalytical Ltd	Enter sample description...		1.923E+003	8.00
90.07	8.90837	326.9	3669.929	62.15	3245	25.04	62.83	2.0000	Cannon oil N2700000SP		Malvern Panalytical Ltd	Enter sample description...		1.924E+003	8.00
91.08	9.01004	328.1	3641.768	62.22	3222	25.04	62.83	2.0000	Cannon oil N2700000SP		Malvern Panalytical Ltd	Enter sample description...		1.925E+003	8.00
92.09	9.11814	329.5	3613.344	62.28	3199	25.04	62.83	2.0000	Cannon oil N2700000SP		Malvern Panalytical Ltd	Enter sample description...		1.926E+003	8.00
93.11	9.20703	330.0	3584.673	62.34	3175	25.04	62.83	2.0000	Cannon oil N2700000SP		Malvern Panalytical Ltd	Enter sample description...		1.927E+003	8.00
94.12	9.31040	331.2	3557.428	62.41	3153	25.04	62.83	2.0000	Cannon oil N2700000SP		Malvern Panalytical Ltd	Enter sample description...		1.928E+003	8.00
95.14	9.41362	332.2	3529.337	62.47	3130	25.04	62.83	2.0000	Cannon oil N2700000SP		Malvern Panalytical Ltd	Enter sample description...		1.930E+003	8.00
96.15	9.50885	332.9	3501.409	62.54	3107	25.04	62.83	2.0000	Cannon oil N2700000SP		Malvern Panalytical Ltd	Enter sample description...		1.931E+003	8.00
97.16	9.60680	333.7	3473.754	62.61	3084	25.04	62.83	2.0000	Cannon oil N2700000SP		Malvern Panalytical Ltd	Enter sample description...		1.932E+003	8.00
98.18	9.70800	334.6	3446.924	62.68	3062	25.04	62.83	2.0000	Cannon oil N2700000SP		Malvern Panalytical Ltd	Enter sample description...		1.933E+003	8.00
99.19	9.80977	335.4	3419.443	62.74	3040	25.04	62.83	2.0000	Cannon oil N2700000SP		Malvern Panalytical Ltd	Enter sample description...		1.934E+003	8.00
100.2	9.91400	336.3	3392.283	62.79	3017	25.04	62.83	2.0000	Cannon oil N2700000SP		Malvern Panalytical Ltd	Enter sample description...		1.935E+003	8.00
101.2	10.0113	337.0	3365.912	62.85	2995	25.04	62.83	2.0000	Cannon oil N2700000SP		Malvern Panalytical Ltd	Enter sample description...		1.936E+003	8.00
102.2	10.1117	337.7	3339.558	62.93	2974	25.04	62.83	2.0000	Cannon oil N2700000SP		Malvern Panalytical Ltd	Enter sample description...		1.937E+003	8.00
103.2	10.2012	338.0	3313.526	62.96	2951	25.04	62.83	2.0000	Cannon oil N2700000SP		Malvern Panalytical Ltd	Enter sample description...		1.938E+003	8.00
104.3	10.3004	338.6	3286.876	63.03	2929	25.04	62.83	2.0000	Cannon oil N2700000SP		Malvern Panalytical Ltd	Enter sample description...		1.939E+003	8.00
105.3	10.4105	339.4	3260.441	63.09	2907	25.04	62.83	2.0000	Cannon oil N2700000SP		Malvern Panalytical Ltd	Enter sample description...		1.940E+003	8.00
106.3	10.5111	340.0	3234.801	63.15	2886	25.04	62.83	2.0000	Cannon oil N2700000SP		Malvern Panalytical Ltd	Enter sample description...		1.941E+003	8.00
107.3	10.6036	340.3	3209.292	63.19	2864	25.04	62.83	2.0000	Cannon oil N2700000SP		Malvern Panalytical Ltd	Enter sample description...		1.942E+003	8.00
108.3	10.7188	341.1	3182.469	63.25	2842	25.04	62.83	2.0000	Cannon oil N2700000SP		Malvern Panalytical Ltd	Enter sample description...		1.943E+003	8.00
109.3	10.8133	341.4	3157.077	63.31	2821	25.04	62.83	2.0000	Cannon oil N2700000SP		Malvern Panalytical Ltd	Enter sample description...		1.944E+003	8.00
110.3	10.9080	341.6	3131.836	63.36	2799	25.04	62.83	2.0000	Cannon oil N2700000SP		Malvern Panalytical Ltd	Enter sample description...		1.945E+003	8.00
111.4	11.0079	341.9	3105.886	63.41	2777	25.04	62.83	2.0000	Cannon oil N2700000SP		Malvern Panalytical Ltd	Enter sample description...		1.946E+003	8.00
112.4	11.1159	342.4	3080.255	63.46	2756	25.04	62.83	2.0000	Cannon oil N2700000SP		Malvern Panalytical Ltd	Enter sample description...		1.947E+003	8.00
113.4	11.2208	342.8	3054.905	63.52	2734	25.04	62.83	2.0000	Cannon oil N2700000SP		Malvern Panalytical Ltd	Enter sample description...		1.948E+003	8.00
114.4	11.3266	343.1	3029.379	63.56	2712	25.04	62.83	2.0000	Cannon oil N2700000SP		Malvern Panalytical Ltd	Enter sample description...		1.949E+003	8.00
115.4	11.4286	343.3	3003.551	63.62	2691	25.04	62.83	2.0000	Cannon oil N2700000SP		Malvern Panalytical Ltd	Enter sample description...		1.950E+003	8.00
116.4	11.5223	343.2	2978.727	63.66	2670	25.04	62.83	2.0000	Cannon oil N2700000SP		Malvern Panalytical Ltd	Enter sample description...		1.951E+003	8.00
117.4	11.6160	343.1	2953.277	63.71	2648	25.04	62.83	2.0000	Cannon oil N2700000SP		Malvern Panalytical Ltd	Enter sample description...		1.952E+003	8.00
118.4	11.7177	343.1	2928.346	63.77	2627	25.04	62.83	2.0000	Cannon oil N2700000SP		Malvern Panalytical Ltd	Enter sample description...		1.953E+003	8.00
119.4	11.8243	343.2	2902.682	63.80	2604	25.04	62.83	2.0000	Cannon oil N2700000SP		Malvern Panalytical Ltd	Enter sample description...		1.954E+003	8.00
120.4	11.9298	343.2	2876.835	63.85	2582	25.04	62.83	2.0000	Cannon oil N2700000SP		Malvern Panalytical Ltd	Enter sample description...		1.955E+003	8.00
121.5	12.0275	343.0	2851.483	63.90	2561	25.04	62.83	2.0000	Cannon oil N2700000SP		Malvern Panalytical Ltd	Enter sample description...		1.956E+003	8.00
122.5	12.1207	342.5	2826.148	63.94	2539	25.04	62.83	2.0000	Cannon oil N2700000SP		Malvern Panalytical Ltd	Enter sample description...		1.957E+003	8.00
123.5	12.2197	342.2	2800.561	63.98	2517	25.04	62.83	2.0000	Cannon oil N2700000SP		Malvern Panalytical Ltd	Enter sample description...		1.958E+003	8.00
124.5	12.3218	341.9	2774.498	64.03	2494	25.04	62.83	2.0000	Cannon oil N2700000SP		Malvern Panalytical Ltd	Enter sample description...		1.959E+003	8.00
125.5	12.4320	341.6	2747.662	64.06	2471	25.04	62.83	2.0000	Cannon oil N2700000SP		Malvern Panalytical Ltd	Enter sample description...		1.960E+003	8.00
126.5	12.5316	341.1	2721.736	64.10	2448	25.04	62.83	2.0000	Cannon oil N2700000SP		Malvern Panalytical Ltd	Enter sample description...		1.961E+003	8.00
127.5	12.6353	340.5	2694.661	64.14	2425	25.04	62.83	2.0000	Cannon oil N2700000SP		Malvern Panalytical Ltd	Enter sample description...		1.962E+003	8.00
128.5	12.7262	339.5	2668.011	64.19	2402	25.04	62.83	2.0000	Cannon oil N2700000SP		Malvern Panalytical Ltd	Enter sample description...		1.963E+003	8.00
129.5	12.8174	338.5	2641.261	64.22	2378	25.04	62.83	2.0000	Cannon oil N2700000SP		Malvern Panalytical Ltd	Enter sample description...		1.964E+003	8.00
130.5	12.9144	337.6	2613.998	64.25	2354	25.04	62.83	2.0000	Cannon oil N2700000SP		Malvern Panalytical Ltd	Enter sample description...		1.965E+003	8.00
131.6	13.0199	336.4	2584.035	64.30	2328	25.04	62.83	2.0000	Cannon oil N2700000SP		Malvern Panalytical Ltd	Enter sample description...		1.966E+003	8.00
132.6	13.1257	335.4	2555.351	64.35	2304	25.04	62.83	2.0000	Cannon oil N2700000SP		Malvern Panalytical Ltd	Enter sample description...		1.967E+003	8.00
133.6	13.2325	334.3	2526.006	64.37	2277	25.03	62.83	2.0000	Cannon oil N2700000SP		Malvern Panalytical Ltd	Enter sample description...		1.968E+003	8.00
134.6	13.3260	332.5	2495.388	64.39	2250	25.03	62.83	2.0000	Cannon oil N2700000SP		Malvern Panalytical Ltd	Enter sample description...		1.969E+003	8.00
135.6	13.4293	330.9	2464.355	64.44	2223	25.03	62.83	2.0000	Cannon oil N2700000SP		Malvern Panalytical Ltd	Enter sample description...		1.970E+003	8.00
136.6	13.5232	329.1	2433.355	64.48	2196	25.03	62.83	2.0000	Cannon oil N2700000SP		Malvern Panalytical Ltd	Enter sample description...		1.971E+003	8.00
137.6	13.6251	327.1	2400.686	64.50	2167	25.03	62.83	2.0000	Cannon oil N2700000SP		Malvern Panalytical Ltd	Enter sample description...		1.972E+003	8.00
138.7	13.7227	324.9	2367.529	64.52	2137	25.03	62.83	2.0000	Cannon oil N2700000SP		Malvern Panalytical Ltd	Enter sample description...		1.973E+003	8.00
139.7	13.8401	323.0	2333.523	64.56	2107	25.03	62.83	2.0000	Cannon oil N2700000SP		Malvern Panalytical Ltd	Enter sample description...		1.974E+003	8.00
140.7	13.9455	320.8	2300.453	64.59	2078	25.03	62.83	2.0000	Cannon oil N2700000SP		Malvern Panalytical Ltd	Enter sample description...		1.975E+003	8.00
141.7	14.0102	317.5	2266.203	64.57	2047	25.03	62.83	2.0000	Cannon oil N2700000SP		Malvern Panalytical Ltd	Enter sample description...		1.976E+003	8.00
142.7	14.1470	315.4	2229.409	64.63	2014	25.03	62.83	2.0000	Cannon oil N2700000SP		Malvern Panalytical Ltd	Enter sample description...		1.977E+003	8.00
143.7	14.2431	312.4	2193.638	64.67	1983	25.03	62.83	2.0000	Cannon oil N2700000SP		Malvern Panalytical Ltd	Enter sample description...		1.978E+003	8.00
144.7	14.3468	309.5	2156.936	64.69	1950	25.03	62.83	2.0000	Cannon oil N2700000SP		Malvern Panalytical Ltd	Enter sample description...		1.979E+003	8.00
145.7	14.4554	306.5	2120.159	64.70	1917	25.03	62.83	2.0000	Cannon oil N2700000SP		Malvern Panalytical Ltd	Enter sample description...		1.980E+003	8.00
146.8	14.5557	303.2	2083.013	64.72	1884	25.03	62.83	2.0000	Cannon oil N2700000SP		Malvern Panalytical Ltd	Enter sample description...		1.981E+003	8.00
147.8	14.6588	300.0	2046.366	64.75	1851	25.03	62.83	2.0000	Cannon oil N2700000SP		Malvern Panalytical Ltd	Enter sample description...		1.982E+003	8.00
148.8	14.7525	296.6	2010.543	64.77	1819	25.03	62.83	2.0000	Cannon oil N2700000SP		Malvern Panalytical Ltd	Enter sample description...		1.983E+003	8.00
149.8	14.8395	293.0	1974.503	64.77	1786	25.03	62.83	2.0000	Cannon oil N2700000SP		Malvern Panalytical Ltd	Enter sample description...		1.984E+003	8.00
150.8	14.9594	289.9	1938.103	64.78	1753	25.03	62.83	2.0000	Cannon oil N2700000SP		Malvern Panalytical Ltd	Enter sample description...		1.985E+003	8.00
151.8	15.0541	286.5	1903.360	64.78	1722	25.03	62.83	2.0000	Cannon oil N2700000SP		Malvern Panalytical Ltd	Enter sample description...		1.986E+003	8.00
152.8	15.1618	283.5	1869.542	64.81	1692	25.02	62.83	2.0000	Cannon oil N2700000SP		Malvern Panalytical Ltd	Enter sample description...		1.987E+003	8.00
153.8	15.2657	280.3	1836.237	64.82	1662	25.02	62.83	2.0000	Cannon oil N2700000SP		Malvern Panalytical Ltd	Enter sample description...		1.988E+003	8.00
154.8	15.3669	277.3	1804.231	64.83	1633	25.02	62.83	2.0000	Cannon oil N2700000SP		Malvern Panalytical Ltd	Enter sample description...		1.989E+003	8.00
155.9	15.4543	274.1	1773.349	64.86	1605	25.02	62.83	2.0000	Cannon oil N2700000SP		Malvern Panalytical Ltd	Enter sample description...		1.990E+003	8.00
156.9	15.5462	271.0	1743.121	64.88	1578	25.02	62.83	2.0000	Cannon oil N2700000SP		Malvern Panalytical Ltd	Enter sample description...		1.991E+003	8.00
157.9	15.6368	268.0	1713.929	64.88	1552	25.02	62.83	2.0000	Cannon oil N2700000SP		Malvern Panalytical Ltd	Enter sample description...		1.992E+003	8.00
158.9	15.7323	265.2	1685.561	64.89	1526	25.02	62.83	2.0000	Cannon oil N2700000SP		Malvern Panalytical Ltd	Enter sample description...		1.993E+003	8.00
159.9	15.8479	262.7	1657.753	64.90	1501	25.02	62.83	2.0000	Cannon oil N2700000SP		Malvern Panalytical Ltd	Enter sample description...		1.994E+003	8.00
160.9	15.9562	260.3	1631.046	64.94	1477	25.02	62.83	2.0000	Cannon oil N2700000SP		Malvern Panalytical Ltd	Enter sample description...		1.995E+003	8.00
161.9	16.0534	257.6	1604.859	64.92	1454	25.02	62.83	2.0000	Cannon oil N2700000SP		Malvern Panalytical Ltd	Enter sample description...		1.996E+003	8.00
162.9	16.1281	254.9	1580.757	64.92	1432	25.02	62.83	2.0000	Cannon oil N2700000SP		Malvern Panalytical Ltd	Enter sample description...		1.997E+003	8.00
164.0	16.2419	252.7	1556.145	64.92	1409	25.02	62.83	2.0000	Cannon oil N2700000SP		Malvern Panalytical Ltd	Enter sample description...		1.998E+003	8.00
165.0	16.3409	250.4	1532.159	64.91	1388	25.01	62.83	2.0000	Cannon oil N2700000SP		Malvern Panalytical Ltd	Enter sample description...		1.999E+003	8.00
166.0	16.4527	248.2	1508.573	64.93	1366	25.01	62.83	2.0000	Cannon oil N2700000SP		Malvern Panalytical Ltd	Enter sample description...		2.000E+003	8.00
167.0	16.5426	245.9	1486.505	64.94	1347	25.01	62.83	2.0000	Cannon oil N2700000SP		Malvern Panalytical Ltd	Enter sample description...		2.001E+003	8.00
168.0	16.6426	243.7	1464.479	64.99	1327	25.01	62.83	2.0000	Cannon oil N2700000SP		Malvern Panalytical Ltd	Enter sample description...		2.002E+003	8.00
169.0	16.7422	241.7	1443.367	65.03	1308	25.01	62.83	2.0000	Cannon oil N2700000SP		Malvern Panalytical Ltd	Enter sample description...		2.003E+003	8.00
170.0	16.8404	239.5	1422.265	65.03	1289	25.01	62.83	2.0000	Cannon oil N2700000SP		Malvern Panalytical Ltd	Enter sample description...		2.004E+003	8.00
171.0	16.9325	237.3	1401.253	65.04	1270	25.01	62.83	2.0000	Cannon oil N2700000SP		Malvern Panalytical Ltd	Enter sample description...		2.005E+003	8.00
172.0	17.0292	235.3	1381.963	65.03	1253	25.01	62.83	2.0000	Cannon oil N2700000SP		Malvern Panalytical Ltd	Enter sample description...		2.006E+003	8.00
173.1	17.1414	233.5	1362.356	65.05	1235	25.01	62.83	2.0000	Cannon oil N2700000SP		Malvern Panalytical Ltd	Enter sample description...		2.007E+003	8.00
174.1	17.2519	231.8	1343.443	65.07	1218	25.01	62.83	2.0000	Cannon oil N2700000SP		Malvern Panalytical Ltd	Enter sample description...		2.008E+003	8.00
175.1	17.3413	229.8	1324.913	65.06	1201	25.01	62.83	2.0000	Cannon oil N2700000SP		Malvern Panalytical Ltd	Enter sample description...		2.009E+003	8.00
176.1	17.4570	228.0	1305.917	65.05	1184	25.01	62.83	2.0000	Cannon oil N2700000SP		Malvern Panalytical Ltd	Enter sample description...		2.010E+003	8.00
177.1	17.5525	226.1	1288.380	65.07	1168	25.01	62.83	2.0000	Cannon oil N2700000SP		Malvern Panalytical Ltd	Enter sample description...		2.011E+003	8.00
178.1	17.6351	224.2	1271.180	65.07	1153	25.01	62.83	2.0000	Cannon oil N2700000SP		Malvern Panalytical Ltd	Enter sample description...		2.012E+003	8.00
179.1	17.7386	222.4	1254.041	65.08	1137	25.00	62.83	2.0000	Cannon oil N2700000SP		Malvern Panalytical Ltd	Enter sample description...		2.014E+003	8.00
180.2	17.8576	220.9	1236.885	65.07	1122	25.00	62.83	2.0000	Cannon oil N2700000SP		Malvern Panalytical Ltd	Enter sample description...		2.015E+003	8.00
181.2	17.9458	219.1	1220.704	65.09	1107	25.00	62.83	2.0000	Cannon oil N2700000SP		Malvern Panalytical Ltd	Enter sample description...		2.016E+003	8.00
182.2	18.0362	217.4	1205.437	65.11	1094	25.00	62.83	2.0000	Cannon oil N2700000SP		Malvern Panalytical Ltd	Enter sample description...		2.017E+003	8.00
183.2	18.1516	216.0	1189.741	65.02	1078	25.00	62.83	2.0000	Cannon oil N2700000SP		Malvern Panalytical Ltd	Enter sample description...		2.018E+003	8.00
184.2	18.2271	214.2	1175.336	65.03	1065	25.00	62.83	2.0000	Cannon oil N2700000SP		Malvern Panalytical Ltd	Enter sample description...		2.019E+003	8.00
185.2	18.3351	212.8	1160.800	65.07	1053	25.00	62.83	2.0000	Cannon oil N2700000SP		Malvern Panalytical Ltd	Enter sample description...		2.020E+003	8.00
186.2	18.4637	211.8	1146.909	65.01	1040	25.00	62.83	2.0000	Cannon oil N2700000SP		Malvern Panalytical Ltd	Enter sample description...		2.021E+003	8.00
187.2	18.5702	210.0	1130.982	65.01	1025	25.00	62.83	2.0000	Cannon oil N2700000SP		Malvern Panalytical Ltd	Enter sample description...		2.022E+003	8.00
188.2	18.6277	208.0	1116.647	64.98	1012	25.00	62.83	2.0000	Cannon oil N2700000SP		Malvern Panalytical Ltd	Enter sample description...		2.023E+003	8.00
189.3	18.7492	206.7	1102.415	64.96	999	25.00	62.83	2.0000	Cannon oil N2700000SP		Malvern Panalytical Ltd	Enter sample description...		2.024E+003	8.00
190.3	18.8506	205.2	1088.497	64.96	986	25.00	62.83	2.0000	Cannon oil N2700000SP		Malvern Panalytical Ltd	Enter sample description...		2.025E+003	8.00
191.3	18.9217	203.4	1074.981	64.95	974	25.00	62.83	2.0000	Cannon oil N2700000SP		Malvern Panalytical Ltd	Enter sample description...		2.026E+003	8.00
192.3	19.0318	202.2	1062.454	64.94	962	25.00	62.83	2.0000	Cannon oil N2700000SP		Malvern Panalytical Ltd	Enter sample description...		2.027E+003	8.00
193.3	19.1418	201.0	1049.919	64.95	951	25.00	62.83	2.0000	Cannon oil N2700000SP		Malvern Panalytical Ltd	Enter sample description...		2.028E+003	8.00
194.3	19.2346	199.6	1037.510	64.97	940	25.00	62.83	2.0000	Cannon oil N2700000SP		Malvern Panalytical Ltd	Enter sample description...		2.029E+003	8.00
195.3	19.3275	198.2	1025.317	64.96	929	25.00	62.83	2.0000	Cannon oil N2700000SP		Malvern Panalytical Ltd	Enter sample description...		2.030E+003	8.00
196.3	19.4247	196.8	1013.398	65.00	918	25.00	62.83	2.0000	Cannon oil N2700000SP		Malvern Panalytical Ltd	Enter sample description...		2.031E+003	8.00
197.4	19.5391	195.4	1000.088	65.06	907	25.00	62.83	2.0000	Cannon oil N2700000SP		Malvern Panalytical Ltd	Enter sample description...		2.032E+003	8.00
198.4	19.6396	194.0	987.683	65.06	896	25.00	62.83	2.0000	Cannon oil N2700000SP		Malvern Panalytical Ltd	Enter sample description...		2.033E+003	8.00
199.4	19.7335	192.6	976.205	65.05	885	25.00	62.83	2.0000	Cannon oil N2700000SP		Malvern Panalytical Ltd	Enter sample description...		2.034E+003	8.00
200.4	19.8544	191.7	965.373	65.02	875	25.00	62.83	2.0000	Cannon oil N2700000SP		Malvern Panalytical Ltd	Enter sample description...		2.035E+003	8.00
201.4	19.9650	190.4	953.747	65.00	864	25.00	62.83	2.0000	Cannon oil N2700000SP		Malvern Panalytical Ltd	Enter sample description...		2.036E+003	8.00
202.4	20.0450	188.9	942.133	64.99	854	25.00	62.83	2.0000	Cannon oil N2700000SP		Malvern Panalytical Ltd	Enter sample description...		2.037E+003	8.00
203.4	20.1420	187.7	932.059	65.00	845	25.00	62.83	2.0000	Cannon oil N2700000SP		Malvern Panalytical Ltd	Enter sample description...		2.038E+003	8.00
204.4	20.2429	186.7	922.248	64.99	836	25.00	62.83	2.0000	Cannon oil N2700000SP		Malvern Panalytical Ltd	Enter sample description...		2.039E+003	8.00
205.4	20.2904	185.5	914.333	64.98	829	25.00	62.83	2.0000	Cannon oil N2700000SP		Malvern Panalytical Ltd	Enter sample description...		2.040E+003	8.00
206.4	20.4249	184.9	905.034	65.00	820	25.00	62.83	2.0000	Cannon oil N2700000SP		Malvern Panalytical Ltd	Enter sample description...		2.041E+003	8.00
207.5	20.5302	184.2	897.218	65.00	813	25.00	62.83	2.0000	Cannon oil N2700000SP		Malvern Panalytical Ltd	Enter sample description...		2.042E+003	8.00
208.5	20.6167	183.4	889.514	65.03	806	25.00	62.83	2.0000	Cannon oil N2700000SP		Malvern Panalytical Ltd	Enter sample description...		2.043E+003	8.00
209.5	20.7095	182.8	882.516	65.02	800	25.00	62.83	2.0000	Cannon oil N2700000SP		Malvern Panalytical Ltd	Enter sample description...		2.044E+003	8.00
210.5	20.8031	182.6	877.714	65.03	796	24.99	62.83	2.0000	Cannon oil N2700000SP		Malvern Panalytical Ltd	Enter sample description...		2.045E+003	8.00
211.5	20.9283	181.9	869.063	65.03	788	24.99	62.83	2.0000	Cannon oil N2700000SP		Malvern Panalytical Ltd	Enter sample description...		2.046E+003	8.00
212.5	21.0390	181.2	861.195	65.07	781	24.99	62.83	2.0000	Cannon oil N2700000SP		Malvern Panalytical Ltd	Enter sample description...		2.047E+003	8.00
213.5	21.1486	180.2	851.942	65.10	773	24.99	62.83	2.0000	Cannon oil N2700000SP		Malvern Panalytical Ltd	Enter sample description...		2.048E+003	8.00
214.5	21.2475	179.2	843.326	65.08	765	24.99	62.83	2.0000	Cannon oil N2700000SP		Malvern Panalytical Ltd	Enter sample description...		2.049E+003	8.00
215.5	21.3405	178.4	835.787	65.09	758	24.99	62.83	2.0000	Cannon oil N2700000SP		Malvern Panalytical Ltd	Enter sample description...		2.050E+003	8.00
216.6	21.4261	178.1	831.003	65.08	754	24.99	62.83	2.0000	Cannon oil N2700000SP		Malvern Panalytical Ltd	Enter sample description...		2.051E+003	8.00
217.6	21.5295	177.6	825.037	65.05	748	24.99	62.83	2.0000	Cannon oil N2700000SP		Malvern Panalytical Ltd	Enter sample description...		2.052E+003	8.00
218.6	21.6379	176.8	817.284	65.04	741	24.99	62.83	2.0000	Cannon oil N2700000SP		Malvern Panalytical Ltd	Enter sample description...		2.053E+003	8.00
219.6	21.6928	176.2	812.336	65.05	736	24.99	62.83	2.0000	Cannon oil N2700000SP		Malvern Panalytical Ltd	Enter sample description...		2.054E+003	8.00
220.6	21.8189	175.6	804.888	65.07	730	24.99	62.83	2.0000	Cannon oil N2700000SP		Malvern Panalytical Ltd	Enter sample description...		2.055E+003	8.00
221.6	21.9403	175.0	797.539	65.12	724	24.99	62.83	2.0000	Cannon oil N2700000SP		Malvern Panalytical Ltd	Enter sample description...		2.056E+003	8.00
222.6	22.0147	174.6	793.315	65.17	720	24.99	62.83	2.0000	Cannon oil N2700000SP		Malvern Panalytical Ltd	Enter sample description...		2.057E+003	8.00
223.6	22.1185	174.0	786.848	65.19	714	24.99	62.83	2.0000	Cannon oil N2700000SP		Malvern Panalytical Ltd	Enter sample description...		2.058E+003	8.00
224.6	22.2440	173.7	780.788	65.17	709	24.99	62.83	2.0000	Cannon oil N2700000SP		Malvern Panalytical Ltd	Enter sample description...		2.059E+003	8.00
225.7	22.3081	173.1	775.937	65.21	704	24.99	62.83	2.0000	Cannon oil N2700000SP		Malvern Panalytical Ltd	Enter sample description...		2.060E+003	8.00
226.7	22.4369	173.2	771.908	65.20	701	24.99	62.83	2.0000	Cannon oil N2700000SP		Malvern Panalytical Ltd	Enter sample description...		2.061E+003	8.00
227.7	22.5410	172.0	763.128	65.21	693	24.99	62.83	2.0000	Cannon oil N2700000SP		Malvern Panalytical Ltd	Enter sample description...		2.062E+003	8.00
228.7	22.6625	171.2	755.358	65.21	686	24.99	62.83	2.0000	Cannon oil N2700000SP		Malvern Panalytical Ltd	Enter sample description...		2.063E+003	8.00
229.7	22.7223	170.4	749.934	65.20	681	24.99	62.83	2.0000	Cannon oil N2700000SP		Malvern Panalytical Ltd	Enter sample description...		2.064E+003	8.00
230.7	22.8086	170.3	746.590	65.20	678	24.99	62.83	2.0000	Cannon oil N2700000SP		Malvern Panalytical Ltd	Enter sample description...		2.065E+003	8.00
231.7	22.8936	170.1	743.079	65.19	675	24.99	62.83	2.0000	Cannon oil N2700000SP		Malvern Panalytical Ltd	Enter sample description...		2.066E+003	8.00
232.7	23.0219	169.9	738.154	65.19	670	24.99	62.83	2.0000	Cannon oil N2700000SP		Malvern Panalytical Ltd	Enter sample description...		2.067E+003	8.00
233.8	23.0663	170.0	736.909	65.26	669	24.99	62.83	2.0000	Cannon oil N2700000SP		Malvern Panalytical Ltd	Enter sample description...		2.068E+003	8.00
234.8	23.2311	169.2	728.516	65.29	662	24.99	62.83	2.0000	Cannon oil N2700000SP		Malvern Panalytical Ltd	Enter sample description...		2.069E+003	8.00
235.8	23.3501	168.3	720.955	65.33	655	24.99	62.83	2.0000	Cannon oil N2700000SP		Malvern Panalytical Ltd	Enter sample description...		2.070E+003	8.00
236.8	23.4115	167.8	716.559	65.37	651	24.99	62.83	2.0000	Cannon oil N2700000SP		Malvern Panalytical Ltd	Enter sample description...		2.071E+003	8.00
237.8	23.5063	167.4	712.118	65.40	647	25.00	62.83	2.0000	Cannon oil N2700000SP		Malvern Panalytical Ltd	Enter sample description...		2.072E+003	8.00
238.8	23.6341	166.6	705.125	65.39	641	25.00	62.83	2.0000	Cannon oil N2700000SP		Malvern Panalytical Ltd	Enter sample description...		2.073E+003	8.00
239.8	23.7566	165.8	697.947	65.45	635	25.00	62.83	2.0000	Cannon oil N2700000SP		Malvern Panalytical Ltd	Enter sample description...		2.074E+003	8.00
240.8	23.8030	166.0	697.297	65.45	634	25.00	62.83	2.0000	Cannon oil N2700000SP		Malvern Panalytical Ltd	Enter sample description...		2.075E+003	8.00
241.9	23.9446	167.0	697.522	65.41	634	25.00	62.83	2.0000	Cannon oil N2700000SP		Malvern Panalytical Ltd	Enter sample description...		2.076E+003	8.00
242.9	24.0574	167.1	694.425	65.38	631	25.00	62.83	2.0000	Cannon oil N2700000SP		Malvern Panalytical Ltd	Enter sample description...		2.077E+003	8.00
243.9	24.1266	166.9	691.582	65.34	629	25.00	62.83	2.0000	Cannon oil N2700000SP		Malvern Panalytical Ltd	Enter sample description...		2.078E+003	8.00
244.9	24.2303	166.5	687.051	65.33	624	25.00	62.83	2.0000	Cannon oil N2700000SP		Malvern Panalytical Ltd	Enter sample description...		2.079E+003	8.00
245.9	24.2625	166.1	684.758	65.37	622	25.00	62.83	2.0000	Cannon oil N2700000SP		Malvern Panalytical Ltd	Enter sample description...		2.080E+003	8.00
246.9	24.4028	166.1	680.636	65.37	619	25.00	62.83	2.0000	Cannon oil N2700000SP		Malvern Panalytical Ltd	Enter sample description...		2.081E+003	8.00
248.0	24.5300	165.0	672.700	65.42	612	25.00	62.83	2.0000	Cannon oil N2700000SP		Malvern Panalytical Ltd	Enter sample description...		2.082E+003	8.00
249.0	24.6038	164.6	669.166	65.48	609	25.00	62.83	2.0000	Cannon oil N2700000SP		Malvern Panalytical Ltd	Enter sample description...		2.083E+003	8.00
250.0	24.7607	163.8	661.461	65.45	602	25.00	62.83	2.0000	Cannon oil N2700000SP		Malvern Panalytical Ltd	Enter sample description...		2.084E+003	8.00
251.0	24.8194	163.3	658.141	65.45	599	25.00	62.83	2.0000	Cannon oil N2700000SP		Malvern Panalytical Ltd	Enter sample description...		2.085E+003	8.00
252.0	24.8977	164.1	658.931	65.41	599	25.00	62.83	2.0000	Cannon oil N2700000SP		Malvern Panalytical Ltd	Enter sample description...		2.086E+003	8.00
253.0	25.0387	164.0	654.864	65.36	595	25.00	62.83	2.0000	Cannon oil N2700000SP		Malvern Panalytical Ltd	Enter sample description...		2.087E+003	8.00
254.0	25.1537	163.0	648.092	65.32	589	25.00	62.83	2.0000	Cannon oil N2700000SP		Malvern Panalytical Ltd	Enter sample description...		2.088E+003	8.00
255.1	25.2180	161.6	640.902	65.34	582	25.00	62.83	2.0000	Cannon oil N2700000SP		Malvern Panalytical Ltd	Enter sample description...		2.089E+003	8.00
256.1	25.3540	161.2	635.795	65.34	578	25.00	62.83	2.0000	Cannon oil N2700000SP		Malvern Panalytical Ltd	Enter sample description...		2.090E+003	8.00
257.1	25.4594	160.3	629.487	65.35	572	25.00	62.83	2.0000	Cannon oil N2700000SP		Malvern Panalytical Ltd	Enter sample description...		2.091E+003	8.00
258.1	25.4949	160.4	629.196	65.33	572	25.00	62.83	2.0000	Cannon oil N2700000SP		Malvern Panalytical Ltd	Enter sample description...		2.092E+003	8.00
259.1	25.6035	159.9	624.680	65.43	568	25.00	62.83	2.0000	Cannon oil N2700000SP		Malvern Panalytical Ltd	Enter sample description...		2.093E+003	8.00
260.1	25.7136	160.1	622.613	65.41	566	25.00	62.83	2.0000	Cannon oil N2700000SP		Malvern Panalytical Ltd	Enter sample description...		2.094E+003	8.00
261.1	25.7958	160.1	620.471	65.40	564	25.00	62.83	2.0000	Cannon oil N2700000SP		Malvern Panalytical Ltd	Enter sample description...		2.095E+003	8.00
262.1	25.8930	159.8	617.225	65.49	562	25.00	62.83	2.0000	Cannon oil N2700000SP		Malvern Panalytical Ltd	Enter sample description...		2.097E+003	8.00
263.2	26.0455	160.2	614.985	65.48	560	25.00	62.83	2.0000	Cannon oil N2700000SP		Malvern Panalytical Ltd	Enter sample description...		2.098E+003	8.00
264.2	26.1140	160.3	613.939	65.49	559	25.00	62.83	2.0000	Cannon oil N2700000SP		Malvern Panalytical Ltd	Enter sample description...		2.099E+003	8.00
265.2	26.2186	160.0	610.167	65.47	555	25.00	62.83	2.0000	Cannon oil N2700000SP		Malvern Panalytical Ltd	Enter sample description...		2.100E+003	8.00
266.2	26.3453	159.5	605.384	65.46	551	25.00	62.83	2.0000	Cannon oil N2700000SP		Malvern Panalytical Ltd	Enter sample description...		2.101E+003	8.00
267.2	26.4554	159.6	603.292	65.45	549	25.00	62.83	2.0000	Cannon oil N2700000SP		Malvern Panalytical Ltd	Enter sample description...		2.102E+003	8.00
268.2	26.5193	159.6	601.666	65.44	547	25.00	62.83	2.0000	Cannon oil N2700000SP		Malvern Panalytical Ltd	Enter sample description...		2.103E+003	8.00
269.2	26.6003	159.4	599.182	65.45	545	25.00	62.83	2.0000	Cannon oil N2700000SP		Malvern Panalytical Ltd	Enter sample description...		2.104E+003	8.00
270.2	26.7774	158.9	593.373	65.45	540	25.00	62.83	2.0000	Cannon oil N2700000SP		Malvern Panalytical Ltd	Enter sample description...		2.105E+003	8.00
271.3	26.8076	158.1	589.572	65.59	537	25.00	62.83	2.0000	Cannon oil N2700000SP		Malvern Panalytical Ltd	Enter sample description...		2.106E+003	8.00
272.3	26.8788	158.2	588.447	65.52	536	25.00	62.83	2.0000	Cannon oil N2700000SP		Malvern Panalytical Ltd	Enter sample description...		2.107E+003	8.00
273.3	26.9906	158.6	587.726	65.54	535	25.00	62.83	2.0000	Cannon oil N2700000SP		Malvern Panalytical Ltd	Enter sample description...		2.108E+003	8.00
274.3	27.0758	158.3	584.582	65.61	532	25.00	62.83	2.0000	Cannon oil N2700000SP		Malvern Panalytical Ltd	Enter sample description...		2.109E+003	8.00
275.3	27.1865	158.3	582.265	65.58	530	25.00	62.83	2.0000	Cannon oil N2700000SP		Malvern Panalytical Ltd	Enter sample description...		2.110E+003	8.00
276.3	27.2922	159.3	583.510	65.67	532	25.00	62.83	2.0000	Cannon oil N2700000SP		Malvern Panalytical Ltd	Enter sample description...		2.111E+003	8.00
277.3	27.4186	159.5	581.749	65.61	530	25.00	62.83	2.0000	Cannon oil N2700000SP		Malvern Panalytical Ltd	Enter sample description...		2.112E+003	8.00
278.4	27.5207	159.6	579.888	65.57	528	25.00	62.83	2.0000	Cannon oil N2700000SP		Malvern Panalytical Ltd	Enter sample description...		2.113E+003	8.00
279.4	27.6336	158.7	574.395	65.55	523	25.00	62.83	2.0000	Cannon oil N2700000SP		Malvern Panalytical Ltd	Enter sample description...		2.114E+003	8.00
280.4	27.7538	158.5	571.201	65.50	520	25.00	62.83	2.0000	Cannon oil N2700000SP		Malvern Panalytical Ltd	Enter sample description...		2.115E+003	8.00
281.4	27.8491	157.5	565.666	65.54	515	25.00	62.83	2.0000	Cannon oil N2700000SP		Malvern Panalytical Ltd	Enter sample description...		2.116E+003	8.00
282.4	27.9034	156.9	562.409	65.60	512	25.00	62.83	2.0000	Cannon oil N2700000SP		Malvern Panalytical Ltd	Enter sample description...		2.117E+003	8.00
283.4	28.0149	156.5	558.628	65.68	509	25.00	62.83	2.0000	Cannon oil N2700000SP		Malvern Panalytical Ltd	Enter sample description...		2.118E+003	8.00
284.4	28.1057	156.5	556.784	65.72	508	25.00	62.83	2.0000	Cannon oil N2700000SP		Malvern Panalytical Ltd	Enter sample description...		2.119E+003	8.00
285.4	28.2088	156.7	555.554	65.68	506	25.00	62.83	2.0000	Cannon oil N2700000SP		Malvern Panalytical Ltd	Enter sample description...		2.120E+003	8.00
286.4	28.3213	157.1	554.765	65.69	506	25.00	62.83	2.0000	Cannon oil N2700000SP		Malvern Panalytical Ltd	Enter sample description...		2.121E+003	8.00
287.5	28.4046	156.9	552.335	65.72	503	25.00	62.83	2.0000	Cannon oil N2700000SP		Malvern Panalytical Ltd	Enter sample description...		2.122E+003	8.00
288.5	28.5168	156.9	550.377	65.74	502	25.00	62.83	2.0000	Cannon oil N2700000SP		Malvern Panalytical Ltd	Enter sample description...		2.123E+003	8.00
289.5	28.6416	156.9	547.813	65.87	500	25.00	62.83	2.0000	Cannon oil N2700000SP		Malvern Panalytical Ltd	Enter sample description...		2.124E+003	8.00
290.5	28.7613	156.2	543.236	65.84	496	25.00	62.83	2.0000	Cannon oil N2700000SP		Malvern Panalytical Ltd	Enter sample description...		2.125E+003	8.00
291.5	28.8534	155.0	537.109	65.89	490	25.00	62.83	2.0000	Cannon oil N2700000SP		Malvern Panalytical Ltd	Enter sample description...		2.126E+003	8.00
292.5	28.8889	155.1	536.911	65.94	490	25.00	62.83	2.0000	Cannon oil N2700000SP		Malvern Panalytical Ltd	Enter sample description...		2.127E+003	8.00
293.5	29.0503	156.0	536.937	65.85	490	25.00	62.83	2.0000	Cannon oil N2700000SP		Malvern Panalytical Ltd	Enter sample description...		2.128E+003	8.00
294.6	29.0729	156.2	537.335	65.93	491	25.00	62.83	2.0000	Cannon oil N2700000SP		Malvern Panalytical Ltd	Enter sample description...		2.129E+003	8.00
295.6	29.1887	157.1	538.312	65.90	491	25.00	62.83	2.0000	Cannon oil N2700000SP		Malvern Panalytical Ltd	Enter sample description...		2.130E+003	8.00
296.6	29.2504	157.6	538.877	65.75	491	25.00	62.83	2.0000	Cannon oil N2700000SP		Malvern Panalytical Ltd	Enter sample description...		2.131E+003	8.00
297.6	29.3815	158.0	537.786	65.82	491	25.00	62.83	2.0000	Cannon oil N2700000SP		Malvern Panalytical Ltd	Enter sample description...		2.132E+003	8.00
298.6	29.4777	158.8	538.591	65.82	491	25.00	62.83	2.0000	Cannon oil N2700000SP		Malvern Panalytical Ltd	Enter sample description...		2.133E+003	8.00
299.6	29.5968	158.7	536.205	65.76	489	25.00	62.83	2.0000	Cannon oil N2700000SP		Malvern Panalytical Ltd	Enter sample description...		2.134E+003	8.00
300.6	29.7417	159.6	536.706	65.64	489	25.00	62.83	2.0000	Cannon oil N2700000SP		Malvern Panalytical Ltd	Enter sample description...		2.135E+003	8.00
301.6	29.8051	160.3	537.688	65.61	490	25.00	62.83	2.0000	Cannon oil N2700000SP		Malvern Panalytical Ltd	Enter sample description...		2.136E+003	8.00
302.6	29.9267	160.1	535.015	65.66	487	25.00	62.83	2.0000	Cannon oil N2700000SP		Malvern Panalytical Ltd	Enter sample description...		2.137E+003	8.00
303.7	30.0094	160.3	534.303	65.66	487	25.00	62.83	2.0000	Cannon oil N2700000SP		Malvern Panalytical Ltd	Enter sample description...		2.138E+003	8.00
