# Supplementary material for: Experimental study on the effect of Coumarone resin on the performance of SBS-modified asphalt
Source: PLoS One. 2024 Apr 18;19(4):e0301528. doi: 10.1371/journal.pone.0301528 (PMC11025964; doi:10.1371/journal.pone.0301528)
Supplement: S1 Data — (ZIP) [file pone.0301528.s001.zip › test data/fatigue performance evaluation3.csv]

Time (action)(s)	Complex shear strain(%)	Complex shear stress(kPa)	Shear modulus (complex component)(kPa)	Phase angle(°)	G* sin(delta)(kPa)	Temperature(°C)	Angular frequency(rad/s)	Gap(mm)	Material name	Sample ID	Company name	Sample Description	Batch number	Time (sample)(s)	Plate diameter	Notes	Operator name
0.9999	0.0705198	5.217	7397.406	53.91	5978	24.99	62.83	2.0000	Cannon oil N2700000SP		Malvern Panalytical Ltd	Enter sample description...		1.629E+003	8.00
2.008	0.200060	14.60	7300.037	53.44	5864	24.99	62.83	2.0000	Cannon oil N2700000SP		Malvern Panalytical Ltd	Enter sample description...		1.630E+003	8.00
3.027	0.299949	21.76	7253.614	53.54	5834	24.99	62.83	2.0000	Cannon oil N2700000SP		Malvern Panalytical Ltd	Enter sample description...		1.631E+003	8.00
4.036	0.399605	28.98	7251.071	53.54	5831	24.99	62.83	2.0000	Cannon oil N2700000SP		Malvern Panalytical Ltd	Enter sample description...		1.632E+003	8.00
5.081	0.499919	36.27	7254.384	53.59	5839	24.99	62.83	2.0000	Cannon oil N2700000SP		Malvern Panalytical Ltd	Enter sample description...		1.633E+003	8.00
6.095	0.599461	43.23	7211.920	53.60	5805	24.99	62.83	2.0000	Cannon oil N2700000SP		Malvern Panalytical Ltd	Enter sample description...		1.634E+003	8.00
7.104	0.699440	50.30	7191.310	53.65	5792	24.99	62.83	2.0000	Cannon oil N2700000SP		Malvern Panalytical Ltd	Enter sample description...		1.635E+003	8.00
8.116	0.799232	57.37	7177.595	53.69	5784	24.99	62.83	2.0000	Cannon oil N2700000SP		Malvern Panalytical Ltd	Enter sample description...		1.636E+003	8.00
9.125	0.899092	64.31	7152.290	53.74	5767	24.99	62.83	2.0000	Cannon oil N2700000SP		Malvern Panalytical Ltd	Enter sample description...		1.637E+003	8.00
10.14	1.00004	71.22	7122.147	53.75	5744	25.00	62.83	2.0000	Cannon oil N2700000SP		Malvern Panalytical Ltd	Enter sample description...		1.638E+003	8.00
11.15	1.09942	78.05	7099.270	53.80	5729	25.00	62.83	2.0000	Cannon oil N2700000SP		Malvern Panalytical Ltd	Enter sample description...		1.639E+003	8.00
12.16	1.19880	84.86	7079.072	53.83	5715	25.00	62.83	2.0000	Cannon oil N2700000SP		Malvern Panalytical Ltd	Enter sample description...		1.640E+003	8.00
13.16	1.29882	91.52	7046.089	53.86	5690	25.00	62.83	2.0000	Cannon oil N2700000SP		Malvern Panalytical Ltd	Enter sample description...		1.641E+003	8.00
14.18	1.39964	98.23	7017.973	53.89	5670	25.00	62.83	2.0000	Cannon oil N2700000SP		Malvern Panalytical Ltd	Enter sample description...		1.642E+003	8.00
15.19	1.50080	105.0	6993.214	53.92	5652	25.00	62.83	2.0000	Cannon oil N2700000SP		Malvern Panalytical Ltd	Enter sample description...		1.643E+003	8.00
16.21	1.60132	111.5	6960.453	53.95	5627	25.00	62.83	2.0000	Cannon oil N2700000SP		Malvern Panalytical Ltd	Enter sample description...		1.644E+003	8.00
17.22	1.69901	117.7	6928.213	53.99	5604	25.00	62.83	2.0000	Cannon oil N2700000SP		Malvern Panalytical Ltd	Enter sample description...		1.645E+003	8.00
18.24	1.79799	124.1	6900.773	54.04	5585	25.00	62.83	2.0000	Cannon oil N2700000SP		Malvern Panalytical Ltd	Enter sample description...		1.646E+003	8.00
19.25	1.89863	130.4	6870.267	54.07	5563	25.00	62.83	2.0000	Cannon oil N2700000SP		Malvern Panalytical Ltd	Enter sample description...		1.647E+003	8.00
20.27	2.00085	136.7	6833.316	54.12	5536	25.00	62.83	2.0000	Cannon oil N2700000SP		Malvern Panalytical Ltd	Enter sample description...		1.648E+003	8.00
21.29	2.09961	142.8	6800.856	54.17	5514	25.00	62.83	2.0000	Cannon oil N2700000SP		Malvern Panalytical Ltd	Enter sample description...		1.649E+003	8.00
22.30	2.19786	148.8	6769.395	54.22	5492	25.00	62.83	2.0000	Cannon oil N2700000SP		Malvern Panalytical Ltd	Enter sample description...		1.650E+003	8.00
23.31	2.29984	154.8	6732.709	54.30	5467	25.00	62.83	2.0000	Cannon oil N2700000SP		Malvern Panalytical Ltd	Enter sample description...		1.651E+003	8.00
24.33	2.39932	160.7	6697.048	54.37	5444	25.00	62.83	2.0000	Cannon oil N2700000SP		Malvern Panalytical Ltd	Enter sample description...		1.652E+003	8.00
25.35	2.50106	166.6	6662.344	54.45	5421	25.01	62.83	2.0000	Cannon oil N2700000SP		Malvern Panalytical Ltd	Enter sample description...		1.653E+003	8.00
26.36	2.60170	172.4	6625.461	54.54	5397	25.01	62.83	2.0000	Cannon oil N2700000SP		Malvern Panalytical Ltd	Enter sample description...		1.654E+003	8.00
27.38	2.69847	177.7	6586.634	54.64	5372	25.01	62.83	2.0000	Cannon oil N2700000SP		Malvern Panalytical Ltd	Enter sample description...		1.656E+003	8.00
28.40	2.80138	183.5	6549.329	54.73	5347	25.01	62.83	2.0000	Cannon oil N2700000SP		Malvern Panalytical Ltd	Enter sample description...		1.657E+003	8.00
29.41	2.90143	188.9	6511.475	54.85	5324	25.01	62.83	2.0000	Cannon oil N2700000SP		Malvern Panalytical Ltd	Enter sample description...		1.658E+003	8.00
30.44	2.99914	194.1	6472.045	54.97	5299	25.01	62.83	2.0000	Cannon oil N2700000SP		Malvern Panalytical Ltd	Enter sample description...		1.659E+003	8.00
31.46	3.10119	199.4	6431.368	55.09	5274	25.01	62.83	2.0000	Cannon oil N2700000SP		Malvern Panalytical Ltd	Enter sample description...		1.660E+003	8.00
32.47	3.20180	204.6	6391.055	55.23	5250	25.01	62.83	2.0000	Cannon oil N2700000SP		Malvern Panalytical Ltd	Enter sample description...		1.661E+003	8.00
33.48	3.30090	209.7	6352.314	55.37	5227	25.01	62.83	2.0000	Cannon oil N2700000SP		Malvern Panalytical Ltd	Enter sample description...		1.662E+003	8.00
34.50	3.40004	214.5	6309.031	55.50	5200	25.01	62.83	2.0000	Cannon oil N2700000SP		Malvern Panalytical Ltd	Enter sample description...		1.663E+003	8.00
35.51	3.49902	219.3	6267.561	55.66	5175	25.01	62.83	2.0000	Cannon oil N2700000SP		Malvern Panalytical Ltd	Enter sample description...		1.664E+003	8.00
36.52	3.60266	224.3	6226.752	55.80	5150	25.02	62.83	2.0000	Cannon oil N2700000SP		Malvern Panalytical Ltd	Enter sample description...		1.665E+003	8.00
37.54	3.70138	228.9	6184.411	55.95	5124	25.02	62.83	2.0000	Cannon oil N2700000SP		Malvern Panalytical Ltd	Enter sample description...		1.666E+003	8.00
38.55	3.80068	233.4	6140.168	56.10	5097	25.02	62.83	2.0000	Cannon oil N2700000SP		Malvern Panalytical Ltd	Enter sample description...		1.667E+003	8.00
39.56	3.90314	238.0	6097.488	56.27	5071	25.02	62.83	2.0000	Cannon oil N2700000SP		Malvern Panalytical Ltd	Enter sample description...		1.668E+003	8.00
40.58	3.99956	242.2	6055.701	56.43	5046	25.02	62.83	2.0000	Cannon oil N2700000SP		Malvern Panalytical Ltd	Enter sample description...		1.669E+003	8.00
41.60	4.10520	246.7	6010.052	56.58	5016	25.02	62.83	2.0000	Cannon oil N2700000SP		Malvern Panalytical Ltd	Enter sample description...		1.670E+003	8.00
42.61	4.20583	250.9	5966.546	56.72	4988	25.02	62.83	2.0000	Cannon oil N2700000SP		Malvern Panalytical Ltd	Enter sample description...		1.671E+003	8.00
43.62	4.29975	254.7	5923.688	56.87	4961	25.02	62.83	2.0000	Cannon oil N2700000SP		Malvern Panalytical Ltd	Enter sample description...		1.672E+003	8.00
44.63	4.39990	258.8	5880.815	57.00	4932	25.02	62.83	2.0000	Cannon oil N2700000SP		Malvern Panalytical Ltd	Enter sample description...		1.673E+003	8.00
45.65	4.50789	263.0	5834.816	57.14	4901	25.02	62.83	2.0000	Cannon oil N2700000SP		Malvern Panalytical Ltd	Enter sample description...		1.674E+003	8.00
46.67	4.60506	266.7	5790.684	57.29	4872	25.02	62.83	2.0000	Cannon oil N2700000SP		Malvern Panalytical Ltd	Enter sample description...		1.675E+003	8.00
47.69	4.70276	270.3	5747.603	57.42	4843	25.03	62.83	2.0000	Cannon oil N2700000SP		Malvern Panalytical Ltd	Enter sample description...		1.676E+003	8.00
48.70	4.79962	273.8	5704.262	57.53	4812	25.03	62.83	2.0000	Cannon oil N2700000SP		Malvern Panalytical Ltd	Enter sample description...		1.677E+003	8.00
49.71	4.90101	277.4	5660.556	57.64	4781	25.03	62.83	2.0000	Cannon oil N2700000SP		Malvern Panalytical Ltd	Enter sample description...		1.678E+003	8.00
50.73	5.00449	281.1	5617.253	57.75	4751	25.03	62.83	2.0000	Cannon oil N2700000SP		Malvern Panalytical Ltd	Enter sample description...		1.679E+003	8.00
51.74	5.10155	284.4	5575.016	57.86	4721	25.03	62.83	2.0000	Cannon oil N2700000SP		Malvern Panalytical Ltd	Enter sample description...		1.680E+003	8.00
52.75	5.19361	287.4	5532.794	57.96	4690	25.03	62.83	2.0000	Cannon oil N2700000SP		Malvern Panalytical Ltd	Enter sample description...		1.681E+003	8.00
53.76	5.30305	291.1	5488.926	58.09	4659	25.03	62.83	2.0000	Cannon oil N2700000SP		Malvern Panalytical Ltd	Enter sample description...		1.682E+003	8.00
54.78	5.40825	294.5	5446.090	58.21	4629	25.03	62.83	2.0000	Cannon oil N2700000SP		Malvern Panalytical Ltd	Enter sample description...		1.683E+003	8.00
55.78	5.50552	297.6	5405.625	58.32	4600	25.03	62.83	2.0000	Cannon oil N2700000SP		Malvern Panalytical Ltd	Enter sample description...		1.684E+003	8.00
56.80	5.60891	300.9	5364.014	58.40	4569	25.03	62.83	2.0000	Cannon oil N2700000SP		Malvern Panalytical Ltd	Enter sample description...		1.685E+003	8.00
57.81	5.71226	303.9	5320.523	58.52	4537	25.03	62.83	2.0000	Cannon oil N2700000SP		Malvern Panalytical Ltd	Enter sample description...		1.686E+003	8.00
58.83	5.80474	306.5	5280.199	58.65	4509	25.03	62.83	2.0000	Cannon oil N2700000SP		Malvern Panalytical Ltd	Enter sample description...		1.687E+003	8.00
59.84	5.90332	309.3	5239.947	58.76	4480	25.04	62.83	2.0000	Cannon oil N2700000SP		Malvern Panalytical Ltd	Enter sample description...		1.688E+003	8.00
60.86	6.00450	312.2	5199.039	58.84	4449	25.04	62.83	2.0000	Cannon oil N2700000SP		Malvern Panalytical Ltd	Enter sample description...		1.689E+003	8.00
61.87	6.10554	314.9	5157.901	58.95	4419	25.04	62.83	2.0000	Cannon oil N2700000SP		Malvern Panalytical Ltd	Enter sample description...		1.690E+003	8.00
62.88	6.20390	317.6	5119.855	59.07	4392	25.04	62.83	2.0000	Cannon oil N2700000SP		Malvern Panalytical Ltd	Enter sample description...		1.691E+003	8.00
63.90	6.30690	320.4	5080.086	59.16	4362	25.04	62.83	2.0000	Cannon oil N2700000SP		Malvern Panalytical Ltd	Enter sample description...		1.692E+003	8.00
64.92	6.40862	322.9	5038.536	59.26	4331	25.04	62.83	2.0000	Cannon oil N2700000SP		Malvern Panalytical Ltd	Enter sample description...		1.693E+003	8.00
65.93	6.50199	325.2	5000.875	59.39	4304	25.04	62.83	2.0000	Cannon oil N2700000SP		Malvern Panalytical Ltd	Enter sample description...		1.694E+003	8.00
66.94	6.59912	327.5	4962.903	59.47	4275	25.04	62.83	2.0000	Cannon oil N2700000SP		Malvern Panalytical Ltd	Enter sample description...		1.695E+003	8.00
67.96	6.70519	330.1	4923.444	59.56	4245	25.04	62.83	2.0000	Cannon oil N2700000SP		Malvern Panalytical Ltd	Enter sample description...		1.696E+003	8.00
68.98	6.80518	332.4	4885.156	59.67	4217	25.04	62.83	2.0000	Cannon oil N2700000SP		Malvern Panalytical Ltd	Enter sample description...		1.697E+003	8.00
69.99	6.90816	334.9	4848.553	59.76	4189	25.04	62.83	2.0000	Cannon oil N2700000SP		Malvern Panalytical Ltd	Enter sample description...		1.698E+003	8.00
71.00	7.01456	337.3	4808.698	59.85	4158	25.04	62.83	2.0000	Cannon oil N2700000SP		Malvern Panalytical Ltd	Enter sample description...		1.699E+003	8.00
72.02	7.11043	339.3	4771.542	59.96	4130	25.04	62.83	2.0000	Cannon oil N2700000SP		Malvern Panalytical Ltd	Enter sample description...		1.700E+003	8.00
73.04	7.19901	341.0	4736.414	60.05	4104	25.04	62.83	2.0000	Cannon oil N2700000SP		Malvern Panalytical Ltd	Enter sample description...		1.701E+003	8.00
74.06	7.31049	343.5	4699.085	60.14	4075	25.04	62.83	2.0000	Cannon oil N2700000SP		Malvern Panalytical Ltd	Enter sample description...		1.702E+003	8.00
75.07	7.41012	345.5	4662.055	60.23	4047	25.04	62.83	2.0000	Cannon oil N2700000SP		Malvern Panalytical Ltd	Enter sample description...		1.703E+003	8.00
76.09	7.51014	347.6	4628.223	60.31	4021	25.04	62.83	2.0000	Cannon oil N2700000SP		Malvern Panalytical Ltd	Enter sample description...		1.704E+003	8.00
77.11	7.60522	349.2	4591.425	60.39	3992	25.04	62.83	2.0000	Cannon oil N2700000SP		Malvern Panalytical Ltd	Enter sample description...		1.705E+003	8.00
78.13	7.71208	351.4	4556.089	60.50	3965	25.04	62.83	2.0000	Cannon oil N2700000SP		Malvern Panalytical Ltd	Enter sample description...		1.706E+003	8.00
79.15	7.80750	353.0	4521.240	60.57	3938	25.04	62.83	2.0000	Cannon oil N2700000SP		Malvern Panalytical Ltd	Enter sample description...		1.707E+003	8.00
80.26	7.91062	354.7	4484.257	60.67	3909	25.04	62.83	2.0000	Cannon oil N2700000SP		Malvern Panalytical Ltd	Enter sample description...		1.708E+003	8.00
81.28	8.01263	356.6	4450.654	60.76	3884	25.04	62.83	2.0000	Cannon oil N2700000SP		Malvern Panalytical Ltd	Enter sample description...		1.709E+003	8.00
82.30	8.11087	358.2	4416.582	60.82	3856	25.04	62.83	2.0000	Cannon oil N2700000SP		Malvern Panalytical Ltd	Enter sample description...		1.710E+003	8.00
83.32	8.19767	359.3	4383.257	60.92	3831	25.04	62.83	2.0000	Cannon oil N2700000SP		Malvern Panalytical Ltd	Enter sample description...		1.711E+003	8.00
84.34	8.31832	361.7	4348.831	61.00	3804	25.04	62.83	2.0000	Cannon oil N2700000SP		Malvern Panalytical Ltd	Enter sample description...		1.712E+003	8.00
85.35	8.41865	363.3	4315.612	61.08	3778	25.04	62.83	2.0000	Cannon oil N2700000SP		Malvern Panalytical Ltd	Enter sample description...		1.713E+003	8.00
86.37	8.50716	364.4	4283.816	61.16	3752	25.04	62.83	2.0000	Cannon oil N2700000SP		Malvern Panalytical Ltd	Enter sample description...		1.715E+003	8.00
87.38	8.60944	366.1	4252.121	61.24	3728	25.04	62.83	2.0000	Cannon oil N2700000SP		Malvern Panalytical Ltd	Enter sample description...		1.716E+003	8.00
88.40	8.70885	367.5	4220.070	61.31	3702	25.04	62.83	2.0000	Cannon oil N2700000SP		Malvern Panalytical Ltd	Enter sample description...		1.717E+003	8.00
89.40	8.80693	368.9	4188.225	61.39	3677	25.04	62.83	2.0000	Cannon oil N2700000SP		Malvern Panalytical Ltd	Enter sample description...		1.718E+003	8.00
90.42	8.90898	370.3	4156.413	61.48	3652	25.04	62.83	2.0000	Cannon oil N2700000SP		Malvern Panalytical Ltd	Enter sample description...		1.719E+003	8.00
91.43	9.00948	371.7	4125.713	61.54	3627	25.04	62.83	2.0000	Cannon oil N2700000SP		Malvern Panalytical Ltd	Enter sample description...		1.720E+003	8.00
92.44	9.10097	372.6	4094.556	61.60	3602	25.04	62.83	2.0000	Cannon oil N2700000SP		Malvern Panalytical Ltd	Enter sample description...		1.721E+003	8.00
93.46	9.20157	373.9	4063.755	61.68	3577	25.04	62.83	2.0000	Cannon oil N2700000SP		Malvern Panalytical Ltd	Enter sample description...		1.722E+003	8.00
94.47	9.30976	375.4	4032.365	61.76	3552	25.04	62.83	2.0000	Cannon oil N2700000SP		Malvern Panalytical Ltd	Enter sample description...		1.723E+003	8.00
95.49	9.41352	376.7	4001.389	61.83	3528	25.04	62.83	2.0000	Cannon oil N2700000SP		Malvern Panalytical Ltd	Enter sample description...		1.724E+003	8.00
96.51	9.50453	377.5	3971.690	61.89	3503	25.04	62.83	2.0000	Cannon oil N2700000SP		Malvern Panalytical Ltd	Enter sample description...		1.725E+003	8.00
97.52	9.61561	379.0	3941.840	61.98	3480	25.04	62.83	2.0000	Cannon oil N2700000SP		Malvern Panalytical Ltd	Enter sample description...		1.726E+003	8.00
98.53	9.72362	380.4	3912.148	62.04	3456	25.04	62.83	2.0000	Cannon oil N2700000SP		Malvern Panalytical Ltd	Enter sample description...		1.727E+003	8.00
99.54	9.81644	381.2	3883.344	62.10	3432	25.04	62.83	2.0000	Cannon oil N2700000SP		Malvern Panalytical Ltd	Enter sample description...		1.728E+003	8.00
100.6	9.91047	382.0	3854.235	62.16	3408	25.04	62.83	2.0000	Cannon oil N2700000SP		Malvern Panalytical Ltd	Enter sample description...		1.729E+003	8.00
101.6	10.0133	383.0	3824.892	62.23	3384	25.04	62.83	2.0000	Cannon oil N2700000SP		Malvern Panalytical Ltd	Enter sample description...		1.730E+003	8.00
102.6	10.1123	383.9	3796.795	62.30	3362	25.04	62.83	2.0000	Cannon oil N2700000SP		Malvern Panalytical Ltd	Enter sample description...		1.731E+003	8.00
103.6	10.2155	385.0	3768.785	62.36	3339	25.04	62.83	2.0000	Cannon oil N2700000SP		Malvern Panalytical Ltd	Enter sample description...		1.732E+003	8.00
104.6	10.3261	386.1	3739.483	62.41	3314	25.04	62.83	2.0000	Cannon oil N2700000SP		Malvern Panalytical Ltd	Enter sample description...		1.733E+003	8.00
105.6	10.4155	386.6	3711.778	62.49	3292	25.04	62.83	2.0000	Cannon oil N2700000SP		Malvern Panalytical Ltd	Enter sample description...		1.734E+003	8.00
106.6	10.5050	387.2	3685.582	62.53	3270	25.04	62.83	2.0000	Cannon oil N2700000SP		Malvern Panalytical Ltd	Enter sample description...		1.735E+003	8.00
107.7	10.6104	388.0	3657.079	62.60	3247	25.04	62.83	2.0000	Cannon oil N2700000SP		Malvern Panalytical Ltd	Enter sample description...		1.736E+003	8.00
108.7	10.7078	388.6	3629.174	62.67	3224	25.04	62.83	2.0000	Cannon oil N2700000SP		Malvern Panalytical Ltd	Enter sample description...		1.737E+003	8.00
109.7	10.7971	389.0	3603.194	62.74	3203	25.04	62.83	2.0000	Cannon oil N2700000SP		Malvern Panalytical Ltd	Enter sample description...		1.738E+003	8.00
110.7	10.9058	389.9	3574.814	62.76	3178	25.04	62.83	2.0000	Cannon oil N2700000SP		Malvern Panalytical Ltd	Enter sample description...		1.739E+003	8.00
111.7	11.0148	390.8	3548.248	62.83	3157	25.04	62.83	2.0000	Cannon oil N2700000SP		Malvern Panalytical Ltd	Enter sample description...		1.740E+003	8.00
112.7	11.1072	391.2	3522.311	62.88	3135	25.04	62.83	2.0000	Cannon oil N2700000SP		Malvern Panalytical Ltd	Enter sample description...		1.741E+003	8.00
113.8	11.2138	392.0	3495.531	62.93	3113	25.04	62.83	2.0000	Cannon oil N2700000SP		Malvern Panalytical Ltd	Enter sample description...		1.742E+003	8.00
114.8	11.3122	392.4	3469.094	63.00	3091	25.04	62.83	2.0000	Cannon oil N2700000SP		Malvern Panalytical Ltd	Enter sample description...		1.743E+003	8.00
115.8	11.4006	392.6	3443.660	63.04	3069	25.04	62.83	2.0000	Cannon oil N2700000SP		Malvern Panalytical Ltd	Enter sample description...		1.744E+003	8.00
116.8	11.4979	392.9	3417.431	63.09	3047	25.04	62.83	2.0000	Cannon oil N2700000SP		Malvern Panalytical Ltd	Enter sample description...		1.745E+003	8.00
117.8	11.6121	393.8	3391.446	63.14	3026	25.04	62.83	2.0000	Cannon oil N2700000SP		Malvern Panalytical Ltd	Enter sample description...		1.746E+003	8.00
118.8	11.7213	394.4	3365.091	63.19	3003	25.04	62.83	2.0000	Cannon oil N2700000SP		Malvern Panalytical Ltd	Enter sample description...		1.747E+003	8.00
119.8	11.8283	394.9	3338.798	63.24	2981	25.04	62.83	2.0000	Cannon oil N2700000SP		Malvern Panalytical Ltd	Enter sample description...		1.748E+003	8.00
120.9	11.9235	395.1	3313.758	63.29	2960	25.04	62.83	2.0000	Cannon oil N2700000SP		Malvern Panalytical Ltd	Enter sample description...		1.749E+003	8.00
121.9	12.0242	395.3	3287.723	63.34	2938	25.04	62.83	2.0000	Cannon oil N2700000SP		Malvern Panalytical Ltd	Enter sample description...		1.750E+003	8.00
122.9	12.1138	395.3	3262.799	63.40	2917	25.04	62.83	2.0000	Cannon oil N2700000SP		Malvern Panalytical Ltd	Enter sample description...		1.751E+003	8.00
123.9	12.1995	395.0	3237.901	63.43	2896	25.04	62.83	2.0000	Cannon oil N2700000SP		Malvern Panalytical Ltd	Enter sample description...		1.752E+003	8.00
124.9	12.3122	395.5	3211.975	63.46	2874	25.04	62.83	2.0000	Cannon oil N2700000SP		Malvern Panalytical Ltd	Enter sample description...		1.753E+003	8.00
125.9	12.4201	395.7	3186.338	63.51	2852	25.04	62.83	2.0000	Cannon oil N2700000SP		Malvern Panalytical Ltd	Enter sample description...		1.754E+003	8.00
126.9	12.5162	395.7	3161.280	63.56	2831	25.04	62.83	2.0000	Cannon oil N2700000SP		Malvern Panalytical Ltd	Enter sample description...		1.755E+003	8.00
127.9	12.6154	395.6	3136.114	63.61	2809	25.04	62.83	2.0000	Cannon oil N2700000SP		Malvern Panalytical Ltd	Enter sample description...		1.756E+003	8.00
128.9	12.7128	395.4	3110.272	63.64	2787	25.04	62.83	2.0000	Cannon oil N2700000SP		Malvern Panalytical Ltd	Enter sample description...		1.757E+003	8.00
130.0	12.8064	395.0	3084.391	63.68	2765	25.04	62.83	2.0000	Cannon oil N2700000SP		Malvern Panalytical Ltd	Enter sample description...		1.758E+003	8.00
131.0	12.9141	395.0	3058.596	63.72	2743	25.04	62.83	2.0000	Cannon oil N2700000SP		Malvern Panalytical Ltd	Enter sample description...		1.759E+003	8.00
132.0	13.0157	394.7	3032.383	63.75	2720	25.04	62.83	2.0000	Cannon oil N2700000SP		Malvern Panalytical Ltd	Enter sample description...		1.760E+003	8.00
133.0	13.1175	394.2	3005.490	63.80	2697	25.04	62.83	2.0000	Cannon oil N2700000SP		Malvern Panalytical Ltd	Enter sample description...		1.761E+003	8.00
134.0	13.2144	393.9	2980.662	63.85	2676	25.04	62.83	2.0000	Cannon oil N2700000SP		Malvern Panalytical Ltd	Enter sample description...		1.762E+003	8.00
135.0	13.3137	393.3	2954.247	63.88	2652	25.04	62.83	2.0000	Cannon oil N2700000SP		Malvern Panalytical Ltd	Enter sample description...		1.763E+003	8.00
136.1	13.4207	392.9	2927.609	63.89	2629	25.04	62.83	2.0000	Cannon oil N2700000SP		Malvern Panalytical Ltd	Enter sample description...		1.764E+003	8.00
137.1	13.5149	392.0	2900.290	63.95	2606	25.04	62.83	2.0000	Cannon oil N2700000SP		Malvern Panalytical Ltd	Enter sample description...		1.765E+003	8.00
138.1	13.6258	391.4	2872.266	63.98	2581	25.04	62.83	2.0000	Cannon oil N2700000SP		Malvern Panalytical Ltd	Enter sample description...		1.766E+003	8.00
139.1	13.7276	390.5	2844.499	63.99	2557	25.03	62.83	2.0000	Cannon oil N2700000SP		Malvern Panalytical Ltd	Enter sample description...		1.767E+003	8.00
140.1	13.8300	389.5	2816.060	64.03	2532	25.03	62.83	2.0000	Cannon oil N2700000SP		Malvern Panalytical Ltd	Enter sample description...		1.768E+003	8.00
141.1	13.9323	388.3	2787.087	64.04	2506	25.03	62.83	2.0000	Cannon oil N2700000SP		Malvern Panalytical Ltd	Enter sample description...		1.769E+003	8.00
142.1	14.0302	387.0	2758.270	64.10	2481	25.03	62.83	2.0000	Cannon oil N2700000SP		Malvern Panalytical Ltd	Enter sample description...		1.770E+003	8.00
143.1	14.1364	385.7	2728.358	64.13	2455	25.03	62.83	2.0000	Cannon oil N2700000SP		Malvern Panalytical Ltd	Enter sample description...		1.771E+003	8.00
144.1	14.2185	383.7	2698.360	64.13	2428	25.03	62.83	2.0000	Cannon oil N2700000SP		Malvern Panalytical Ltd	Enter sample description...		1.772E+003	8.00
145.2	14.3260	382.0	2666.734	64.17	2400	25.03	62.83	2.0000	Cannon oil N2700000SP		Malvern Panalytical Ltd	Enter sample description...		1.773E+003	8.00
146.2	14.4362	380.4	2635.022	64.21	2372	25.03	62.83	2.0000	Cannon oil N2700000SP		Malvern Panalytical Ltd	Enter sample description...		1.774E+003	8.00
147.2	14.5472	378.5	2601.842	64.22	2343	25.03	62.83	2.0000	Cannon oil N2700000SP		Malvern Panalytical Ltd	Enter sample description...		1.775E+003	8.00
148.2	14.6473	376.3	2569.083	64.24	2314	25.03	62.83	2.0000	Cannon oil N2700000SP		Malvern Panalytical Ltd	Enter sample description...		1.776E+003	8.00
149.2	14.7431	373.8	2535.450	64.27	2284	25.03	62.83	2.0000	Cannon oil N2700000SP		Malvern Panalytical Ltd	Enter sample description...		1.777E+003	8.00
150.2	14.8359	371.1	2501.338	64.29	2254	25.03	62.83	2.0000	Cannon oil N2700000SP		Malvern Panalytical Ltd	Enter sample description...		1.778E+003	8.00
151.2	14.9362	368.4	2466.370	64.26	2222	25.03	62.83	2.0000	Cannon oil N2700000SP		Malvern Panalytical Ltd	Enter sample description...		1.779E+003	8.00
152.3	15.0401	365.4	2429.465	64.28	2189	25.03	62.83	2.0000	Cannon oil N2700000SP		Malvern Panalytical Ltd	Enter sample description...		1.780E+003	8.00
153.3	15.1433	362.6	2394.591	64.31	2158	25.03	62.83	2.0000	Cannon oil N2700000SP		Malvern Panalytical Ltd	Enter sample description...		1.781E+003	8.00
154.3	15.2520	359.7	2358.448	64.30	2125	25.03	62.83	2.0000	Cannon oil N2700000SP		Malvern Panalytical Ltd	Enter sample description...		1.782E+003	8.00
155.3	15.3491	356.3	2321.593	64.31	2092	25.03	62.83	2.0000	Cannon oil N2700000SP		Malvern Panalytical Ltd	Enter sample description...		1.783E+003	8.00
156.3	15.4435	353.1	2286.167	64.32	2060	25.03	62.83	2.0000	Cannon oil N2700000SP		Malvern Panalytical Ltd	Enter sample description...		1.784E+003	8.00
157.3	15.5298	349.4	2250.039	64.32	2028	25.03	62.83	2.0000	Cannon oil N2700000SP		Malvern Panalytical Ltd	Enter sample description...		1.785E+003	8.00
158.4	15.6381	346.2	2214.007	64.31	1995	25.03	62.83	2.0000	Cannon oil N2700000SP		Malvern Panalytical Ltd	Enter sample description...		1.786E+003	8.00
159.4	15.7471	342.9	2177.472	64.32	1962	25.02	62.83	2.0000	Cannon oil N2700000SP		Malvern Panalytical Ltd	Enter sample description...		1.788E+003	8.00
160.4	15.8572	339.5	2140.724	64.31	1929	25.02	62.83	2.0000	Cannon oil N2700000SP		Malvern Panalytical Ltd	Enter sample description...		1.789E+003	8.00
161.4	15.9605	336.0	2105.346	64.33	1898	25.02	62.83	2.0000	Cannon oil N2700000SP		Malvern Panalytical Ltd	Enter sample description...		1.790E+003	8.00
162.4	16.0594	332.5	2070.564	64.33	1866	25.02	62.83	2.0000	Cannon oil N2700000SP		Malvern Panalytical Ltd	Enter sample description...		1.791E+003	8.00
163.4	16.2078	329.8	2034.872	64.31	1834	25.02	62.83	2.0000	Cannon oil N2700000SP		Malvern Panalytical Ltd	Enter sample description...		1.792E+003	8.00
164.5	16.2541	325.2	2001.004	64.31	1803	25.02	62.83	2.0000	Cannon oil N2700000SP		Malvern Panalytical Ltd	Enter sample description...		1.793E+003	8.00
165.5	16.3568	321.7	1966.543	64.29	1772	25.02	62.83	2.0000	Cannon oil N2700000SP		Malvern Panalytical Ltd	Enter sample description...		1.794E+003	8.00
166.5	16.4400	318.0	1934.534	64.24	1742	25.02	62.83	2.0000	Cannon oil N2700000SP		Malvern Panalytical Ltd	Enter sample description...		1.795E+003	8.00
167.5	16.5415	314.6	1901.689	64.24	1713	25.02	62.83	2.0000	Cannon oil N2700000SP		Malvern Panalytical Ltd	Enter sample description...		1.796E+003	8.00
168.5	16.6578	311.3	1868.934	64.23	1683	25.02	62.83	2.0000	Cannon oil N2700000SP		Malvern Panalytical Ltd	Enter sample description...		1.797E+003	8.00
169.5	16.7647	308.0	1837.117	64.22	1654	25.02	62.83	2.0000	Cannon oil N2700000SP		Malvern Panalytical Ltd	Enter sample description...		1.798E+003	8.00
170.5	16.8930	304.6	1802.973	64.22	1624	25.01	62.83	2.0000	Cannon oil N2700000SP		Malvern Panalytical Ltd	Enter sample description...		1.799E+003	8.00
171.6	16.9518	300.5	1772.636	64.20	1596	25.01	62.83	2.0000	Cannon oil N2700000SP		Malvern Panalytical Ltd	Enter sample description...		1.800E+003	8.00
172.6	17.0567	297.0	1741.497	64.20	1568	25.01	62.83	2.0000	Cannon oil N2700000SP		Malvern Panalytical Ltd	Enter sample description...		1.801E+003	8.00
173.6	17.1385	293.3	1711.580	64.18	1541	25.01	62.83	2.0000	Cannon oil N2700000SP		Malvern Panalytical Ltd	Enter sample description...		1.802E+003	8.00
174.6	17.2534	290.2	1681.808	64.18	1514	25.01	62.83	2.0000	Cannon oil N2700000SP		Malvern Panalytical Ltd	Enter sample description...		1.803E+003	8.00
175.6	17.3694	287.1	1652.689	64.16	1487	25.01	62.83	2.0000	Cannon oil N2700000SP		Malvern Panalytical Ltd	Enter sample description...		1.804E+003	8.00
176.6	17.4771	283.8	1623.887	64.15	1461	25.01	62.83	2.0000	Cannon oil N2700000SP		Malvern Panalytical Ltd	Enter sample description...		1.805E+003	8.00
177.7	17.5632	280.2	1595.555	64.11	1435	25.01	62.83	2.0000	Cannon oil N2700000SP		Malvern Panalytical Ltd	Enter sample description...		1.806E+003	8.00
178.7	17.6673	277.0	1568.094	64.07	1410	25.01	62.83	2.0000	Cannon oil N2700000SP		Malvern Panalytical Ltd	Enter sample description...		1.807E+003	8.00
179.7	17.7424	273.5	1541.328	64.02	1386	25.01	62.83	2.0000	Cannon oil N2700000SP		Malvern Panalytical Ltd	Enter sample description...		1.808E+003	8.00
180.7	17.8540	270.3	1513.922	64.00	1361	25.01	62.83	2.0000	Cannon oil N2700000SP		Malvern Panalytical Ltd	Enter sample description...		1.809E+003	8.00
181.7	17.9605	267.1	1487.317	64.02	1337	25.00	62.83	2.0000	Cannon oil N2700000SP		Malvern Panalytical Ltd	Enter sample description...		1.810E+003	8.00
182.7	18.0893	264.5	1462.127	63.98	1314	25.00	62.83	2.0000	Cannon oil N2700000SP		Malvern Panalytical Ltd	Enter sample description...		1.811E+003	8.00
183.7	18.1802	261.2	1436.901	63.86	1290	25.00	62.83	2.0000	Cannon oil N2700000SP		Malvern Panalytical Ltd	Enter sample description...		1.812E+003	8.00
184.8	18.2374	257.6	1412.284	63.89	1268	25.00	62.83	2.0000	Cannon oil N2700000SP		Malvern Panalytical Ltd	Enter sample description...		1.813E+003	8.00
185.8	18.3578	254.9	1388.678	63.87	1247	25.00	62.83	2.0000	Cannon oil N2700000SP		Malvern Panalytical Ltd	Enter sample description...		1.814E+003	8.00
186.8	18.4438	251.6	1364.153	63.83	1224	25.00	62.83	2.0000	Cannon oil N2700000SP		Malvern Panalytical Ltd	Enter sample description...		1.815E+003	8.00
187.8	18.5490	248.8	1341.189	63.82	1204	25.00	62.83	2.0000	Cannon oil N2700000SP		Malvern Panalytical Ltd	Enter sample description...		1.816E+003	8.00
188.8	18.6485	245.9	1318.782	63.83	1184	25.00	62.83	2.0000	Cannon oil N2700000SP		Malvern Panalytical Ltd	Enter sample description...		1.817E+003	8.00
189.8	18.7667	243.1	1295.197	63.80	1162	25.00	62.83	2.0000	Cannon oil N2700000SP		Malvern Panalytical Ltd	Enter sample description...		1.818E+003	8.00
190.8	18.8698	240.3	1273.551	63.75	1142	25.00	62.83	2.0000	Cannon oil N2700000SP		Malvern Panalytical Ltd	Enter sample description...		1.819E+003	8.00
191.8	18.9719	237.3	1250.910	63.71	1122	25.00	62.83	2.0000	Cannon oil N2700000SP		Malvern Panalytical Ltd	Enter sample description...		1.820E+003	8.00
192.9	19.0651	234.4	1229.254	63.70	1102	24.99	62.83	2.0000	Cannon oil N2700000SP		Malvern Panalytical Ltd	Enter sample description...		1.821E+003	8.00
193.9	19.1734	231.8	1208.912	63.63	1083	24.99	62.83	2.0000	Cannon oil N2700000SP		Malvern Panalytical Ltd	Enter sample description...		1.822E+003	8.00
194.9	19.2446	228.8	1188.859	63.68	1066	24.99	62.83	2.0000	Cannon oil N2700000SP		Malvern Panalytical Ltd	Enter sample description...		1.823E+003	8.00
195.9	19.3512	226.4	1169.881	63.70	1049	24.99	62.83	2.0000	Cannon oil N2700000SP		Malvern Panalytical Ltd	Enter sample description...		1.824E+003	8.00
196.9	19.4603	223.7	1149.267	63.71	1030	24.99	62.83	2.0000	Cannon oil N2700000SP		Malvern Panalytical Ltd	Enter sample description...		1.825E+003	8.00
197.9	19.5190	220.6	1130.422	63.76	1014	24.99	62.83	2.0000	Cannon oil N2700000SP		Malvern Panalytical Ltd	Enter sample description...		1.826E+003	8.00
199.0	19.6417	218.1	1110.635	63.79	996	24.99	62.83	2.0000	Cannon oil N2700000SP		Malvern Panalytical Ltd	Enter sample description...		1.827E+003	8.00
200.0	19.7765	215.5	1089.729	63.82	978	24.99	62.83	2.0000	Cannon oil N2700000SP		Malvern Panalytical Ltd	Enter sample description...		1.828E+003	8.00
201.0	19.8822	212.6	1069.239	63.84	960	24.99	62.83	2.0000	Cannon oil N2700000SP		Malvern Panalytical Ltd	Enter sample description...		1.829E+003	8.00
202.0	19.9840	209.7	1049.472	63.80	942	24.99	62.83	2.0000	Cannon oil N2700000SP		Malvern Panalytical Ltd	Enter sample description...		1.830E+003	8.00
203.0	20.0754	206.9	1030.431	63.81	925	24.99	62.83	2.0000	Cannon oil N2700000SP		Malvern Panalytical Ltd	Enter sample description...		1.831E+003	8.00
204.0	20.1759	204.3	1012.833	63.81	909	24.99	62.83	2.0000	Cannon oil N2700000SP		Malvern Panalytical Ltd	Enter sample description...		1.832E+003	8.00
205.0	20.2419	201.4	995.197	63.77	893	24.99	62.83	2.0000	Cannon oil N2700000SP		Malvern Panalytical Ltd	Enter sample description...		1.833E+003	8.00
206.0	20.3655	199.2	978.242	63.76	877	24.99	62.83	2.0000	Cannon oil N2700000SP		Malvern Panalytical Ltd	Enter sample description...		1.834E+003	8.00
207.1	20.4749	196.9	961.486	63.76	862	24.99	62.83	2.0000	Cannon oil N2700000SP		Malvern Panalytical Ltd	Enter sample description...		1.835E+003	8.00
208.1	20.5233	194.0	945.190	63.75	848	24.99	62.83	2.0000	Cannon oil N2700000SP		Malvern Panalytical Ltd	Enter sample description...		1.836E+003	8.00
209.1	20.6311	191.9	930.188	63.78	835	24.99	62.83	2.0000	Cannon oil N2700000SP		Malvern Panalytical Ltd	Enter sample description...		1.837E+003	8.00
210.1	20.7475	189.7	914.090	63.82	820	24.98	62.83	2.0000	Cannon oil N2700000SP		Malvern Panalytical Ltd	Enter sample description...		1.838E+003	8.00
211.1	20.8442	187.3	898.726	63.87	807	24.98	62.83	2.0000	Cannon oil N2700000SP		Malvern Panalytical Ltd	Enter sample description...		1.839E+003	8.00
212.1	20.9562	185.3	884.287	63.88	794	24.98	62.83	2.0000	Cannon oil N2700000SP		Malvern Panalytical Ltd	Enter sample description...		1.840E+003	8.00
213.2	21.0605	183.2	869.740	63.96	781	24.98	62.83	2.0000	Cannon oil N2700000SP		Malvern Panalytical Ltd	Enter sample description...		1.841E+003	8.00
214.2	21.1640	181.5	857.816	64.01	771	24.98	62.83	2.0000	Cannon oil N2700000SP		Malvern Panalytical Ltd	Enter sample description...		1.842E+003	8.00
215.2	21.2522	179.9	846.620	64.04	761	24.98	62.83	2.0000	Cannon oil N2700000SP		Malvern Panalytical Ltd	Enter sample description...		1.843E+003	8.00
216.3	21.3544	178.0	833.620	64.08	750	24.98	62.83	2.0000	Cannon oil N2700000SP		Malvern Panalytical Ltd	Enter sample description...		1.844E+003	8.00
217.3	21.4362	175.9	820.726	64.12	738	24.98	62.83	2.0000	Cannon oil N2700000SP		Malvern Panalytical Ltd	Enter sample description...		1.845E+003	8.00
218.3	21.5880	174.1	806.551	64.10	726	24.98	62.83	2.0000	Cannon oil N2700000SP		Malvern Panalytical Ltd	Enter sample description...		1.846E+003	8.00
219.3	21.6571	172.2	795.342	64.11	716	24.98	62.83	2.0000	Cannon oil N2700000SP		Malvern Panalytical Ltd	Enter sample description...		1.847E+003	8.00
220.4	21.7602	170.5	783.370	64.09	705	24.98	62.83	2.0000	Cannon oil N2700000SP		Malvern Panalytical Ltd	Enter sample description...		1.848E+003	8.00
221.4	21.8377	168.8	772.959	64.13	696	24.98	62.83	2.0000	Cannon oil N2700000SP		Malvern Panalytical Ltd	Enter sample description...		1.850E+003	8.00
222.4	21.9459	166.9	760.608	64.15	684	24.98	62.83	2.0000	Cannon oil N2700000SP		Malvern Panalytical Ltd	Enter sample description...		1.851E+003	8.00
223.4	22.0349	165.5	751.023	64.20	676	24.98	62.83	2.0000	Cannon oil N2700000SP		Malvern Panalytical Ltd	Enter sample description...		1.852E+003	8.00
224.4	22.1424	163.8	739.560	64.27	666	24.98	62.83	2.0000	Cannon oil N2700000SP		Malvern Panalytical Ltd	Enter sample description...		1.853E+003	8.00
225.4	22.2604	161.5	725.665	64.28	654	24.98	62.83	2.0000	Cannon oil N2700000SP		Malvern Panalytical Ltd	Enter sample description...		1.854E+003	8.00
226.4	22.3566	159.4	713.067	64.27	642	24.98	62.83	2.0000	Cannon oil N2700000SP		Malvern Panalytical Ltd	Enter sample description...		1.855E+003	8.00
227.5	22.4511	157.7	702.331	64.26	633	24.98	62.83	2.0000	Cannon oil N2700000SP		Malvern Panalytical Ltd	Enter sample description...		1.856E+003	8.00
228.5	22.5852	155.7	689.262	64.33	621	24.98	62.83	2.0000	Cannon oil N2700000SP		Malvern Panalytical Ltd	Enter sample description...		1.857E+003	8.00
229.5	22.6566	153.8	678.680	64.32	612	24.98	62.83	2.0000	Cannon oil N2700000SP		Malvern Panalytical Ltd	Enter sample description...		1.858E+003	8.00
230.5	22.7519	152.9	672.186	64.34	606	24.98	62.83	2.0000	Cannon oil N2700000SP		Malvern Panalytical Ltd	Enter sample description...		1.859E+003	8.00
231.5	22.8604	151.7	663.601	64.34	598	24.98	62.83	2.0000	Cannon oil N2700000SP		Malvern Panalytical Ltd	Enter sample description...		1.860E+003	8.00
232.5	22.9790	150.0	652.662	64.37	588	24.98	62.83	2.0000	Cannon oil N2700000SP		Malvern Panalytical Ltd	Enter sample description...		1.861E+003	8.00
233.5	23.0551	148.0	642.070	64.37	579	24.98	62.83	2.0000	Cannon oil N2700000SP		Malvern Panalytical Ltd	Enter sample description...		1.862E+003	8.00
234.6	23.1270	146.6	634.007	64.34	571	24.98	62.83	2.0000	Cannon oil N2700000SP		Malvern Panalytical Ltd	Enter sample description...		1.863E+003	8.00
235.6	23.2640	145.2	624.261	64.35	563	24.98	62.83	2.0000	Cannon oil N2700000SP		Malvern Panalytical Ltd	Enter sample description...		1.864E+003	8.00
236.6	23.3413	143.3	613.954	64.36	553	24.98	62.83	2.0000	Cannon oil N2700000SP		Malvern Panalytical Ltd	Enter sample description...		1.865E+003	8.00
237.6	23.4404	141.5	603.620	64.37	544	24.98	62.83	2.0000	Cannon oil N2700000SP		Malvern Panalytical Ltd	Enter sample description...		1.866E+003	8.00
238.6	23.5373	140.1	595.197	64.38	537	24.98	62.83	2.0000	Cannon oil N2700000SP		Malvern Panalytical Ltd	Enter sample description...		1.867E+003	8.00
239.6	23.6759	138.2	583.586	64.41	526	24.98	62.83	2.0000	Cannon oil N2700000SP		Malvern Panalytical Ltd	Enter sample description...		1.868E+003	8.00
240.6	23.7717	136.3	573.219	64.36	517	24.98	62.83	2.0000	Cannon oil N2700000SP		Malvern Panalytical Ltd	Enter sample description...		1.869E+003	8.00
241.6	23.8694	134.4	562.942	64.35	507	24.98	62.83	2.0000	Cannon oil N2700000SP		Malvern Panalytical Ltd	Enter sample description...		1.870E+003	8.00
242.7	23.9857	132.8	553.871	64.41	500	24.98	62.83	2.0000	Cannon oil N2700000SP		Malvern Panalytical Ltd	Enter sample description...		1.871E+003	8.00
243.7	24.0658	131.2	545.122	64.40	492	24.98	62.83	2.0000	Cannon oil N2700000SP		Malvern Panalytical Ltd	Enter sample description...		1.872E+003	8.00
244.7	24.1504	129.4	535.786	64.40	483	24.98	62.83	2.0000	Cannon oil N2700000SP		Malvern Panalytical Ltd	Enter sample description...		1.873E+003	8.00
245.7	24.2319	128.2	529.174	64.43	477	24.98	62.83	2.0000	Cannon oil N2700000SP		Malvern Panalytical Ltd	Enter sample description...		1.874E+003	8.00
246.7	24.3333	128.4	527.798	64.44	476	24.98	62.83	2.0000	Cannon oil N2700000SP		Malvern Panalytical Ltd	Enter sample description...		1.875E+003	8.00
247.7	24.4355	127.2	520.745	64.51	470	24.98	62.83	2.0000	Cannon oil N2700000SP		Malvern Panalytical Ltd	Enter sample description...		1.876E+003	8.00
248.8	24.5283	126.0	513.594	64.56	464	24.98	62.83	2.0000	Cannon oil N2700000SP		Malvern Panalytical Ltd	Enter sample description...		1.877E+003	8.00
249.8	24.7138	125.2	506.544	64.55	457	24.98	62.83	2.0000	Cannon oil N2700000SP		Malvern Panalytical Ltd	Enter sample description...		1.878E+003	8.00
250.8	24.7715	122.9	496.148	64.62	448	24.98	62.83	2.0000	Cannon oil N2700000SP		Malvern Panalytical Ltd	Enter sample description...		1.879E+003	8.00
251.8	24.8464	120.9	486.522	64.69	440	24.98	62.83	2.0000	Cannon oil N2700000SP		Malvern Panalytical Ltd	Enter sample description...		1.880E+003	8.00
252.8	24.9786	119.8	479.538	64.84	434	24.98	62.83	2.0000	Cannon oil N2700000SP		Malvern Panalytical Ltd	Enter sample description...		1.881E+003	8.00
253.8	25.0987	118.1	470.470	64.84	426	24.98	62.83	2.0000	Cannon oil N2700000SP		Malvern Panalytical Ltd	Enter sample description...		1.882E+003	8.00
254.8	25.1912	116.0	460.301	64.85	417	24.98	62.83	2.0000	Cannon oil N2700000SP		Malvern Panalytical Ltd	Enter sample description...		1.883E+003	8.00
255.8	25.3059	114.3	451.609	64.99	409	24.98	62.83	2.0000	Cannon oil N2700000SP		Malvern Panalytical Ltd	Enter sample description...		1.884E+003	8.00
256.9	25.3580	112.8	444.664	65.12	403	24.98	62.83	2.0000	Cannon oil N2700000SP		Malvern Panalytical Ltd	Enter sample description...		1.885E+003	8.00
257.9	25.4893	111.0	435.558	65.15	395	24.98	62.83	2.0000	Cannon oil N2700000SP		Malvern Panalytical Ltd	Enter sample description...		1.886E+003	8.00
258.9	25.5619	109.5	428.471	65.16	389	24.98	62.83	2.0000	Cannon oil N2700000SP		Malvern Panalytical Ltd	Enter sample description...		1.887E+003	8.00
259.9	25.6461	107.6	419.537	65.21	381	24.98	62.83	2.0000	Cannon oil N2700000SP		Malvern Panalytical Ltd	Enter sample description...		1.888E+003	8.00
260.9	25.7543	106.2	412.293	65.18	374	24.98	62.83	2.0000	Cannon oil N2700000SP		Malvern Panalytical Ltd	Enter sample description...		1.889E+003	8.00
261.9	25.8215	104.5	404.614	65.21	367	24.98	62.83	2.0000	Cannon oil N2700000SP		Malvern Panalytical Ltd	Enter sample description...		1.890E+003	8.00
262.9	25.9590	104.2	401.400	65.31	365	24.98	62.83	2.0000	Cannon oil N2700000SP		Malvern Panalytical Ltd	Enter sample description...		1.891E+003	8.00
263.9	26.0691	102.8	394.199	65.45	359	24.98	62.83	2.0000	Cannon oil N2700000SP		Malvern Panalytical Ltd	Enter sample description...		1.892E+003	8.00
265.0	26.1519	101.3	387.222	65.54	352	24.98	62.83	2.0000	Cannon oil N2700000SP		Malvern Panalytical Ltd	Enter sample description...		1.893E+003	8.00
266.0	26.2555	100.4	382.543	65.64	348	24.98	62.83	2.0000	Cannon oil N2700000SP		Malvern Panalytical Ltd	Enter sample description...		1.894E+003	8.00
267.0	26.3527	99.29	376.774	65.59	343	24.98	62.83	2.0000	Cannon oil N2700000SP		Malvern Panalytical Ltd	Enter sample description...		1.895E+003	8.00
268.0	26.5022	98.49	371.626	65.59	338	24.98	62.83	2.0000	Cannon oil N2700000SP		Malvern Panalytical Ltd	Enter sample description...		1.896E+003	8.00
269.0	26.5683	97.59	367.333	65.65	335	24.98	62.83	2.0000	Cannon oil N2700000SP		Malvern Panalytical Ltd	Enter sample description...		1.897E+003	8.00
270.0	26.6443	97.45	365.756	65.62	333	24.98	62.83	2.0000	Cannon oil N2700000SP		Malvern Panalytical Ltd	Enter sample description...		1.898E+003	8.00
271.1	26.7766	96.29	359.593	65.64	328	24.98	62.83	2.0000	Cannon oil N2700000SP		Malvern Panalytical Ltd	Enter sample description...		1.899E+003	8.00
272.1	26.8721	94.25	350.728	65.68	320	24.98	62.83	2.0000	Cannon oil N2700000SP		Malvern Panalytical Ltd	Enter sample description...		1.900E+003	8.00
273.1	26.9950	93.12	344.947	65.71	314	24.98	62.83	2.0000	Cannon oil N2700000SP		Malvern Panalytical Ltd	Enter sample description...		1.901E+003	8.00
274.1	27.0583	91.51	338.192	65.70	308	24.97	62.83	2.0000	Cannon oil N2700000SP		Malvern Panalytical Ltd	Enter sample description...		1.902E+003	8.00
275.1	27.1689	89.89	330.855	65.90	302	24.97	62.83	2.0000	Cannon oil N2700000SP		Malvern Panalytical Ltd	Enter sample description...		1.903E+003	8.00
276.1	27.1713	89.13	328.031	65.92	299	24.98	62.83	2.0000	Cannon oil N2700000SP		Malvern Panalytical Ltd	Enter sample description...		1.904E+003	8.00
277.1	27.3985	87.91	320.861	66.02	293	24.98	62.83	2.0000	Cannon oil N2700000SP		Malvern Panalytical Ltd	Enter sample description...		1.905E+003	8.00
278.1	27.4713	86.25	313.980	66.06	287	24.98	62.83	2.0000	Cannon oil N2700000SP		Malvern Panalytical Ltd	Enter sample description...		1.906E+003	8.00
279.1	27.5532	85.40	309.962	66.20	284	24.98	62.83	2.0000	Cannon oil N2700000SP		Malvern Panalytical Ltd	Enter sample description...		1.907E+003	8.00
280.2	27.6778	84.47	305.199	66.24	279	24.98	62.83	2.0000	Cannon oil N2700000SP		Malvern Panalytical Ltd	Enter sample description...		1.908E+003	8.00
281.2	27.7989	83.28	299.568	66.28	274	24.98	62.83	2.0000	Cannon oil N2700000SP		Malvern Panalytical Ltd	Enter sample description...		1.909E+003	8.00
282.2	27.8338	82.25	295.514	66.26	271	24.97	62.83	2.0000	Cannon oil N2700000SP		Malvern Panalytical Ltd	Enter sample description...		1.910E+003	8.00
283.2	27.9553	81.51	291.568	66.38	267	24.97	62.83	2.0000	Cannon oil N2700000SP		Malvern Panalytical Ltd	Enter sample description...		1.911E+003	8.00
284.2	28.0433	80.86	288.338	66.32	264	24.97	62.83	2.0000	Cannon oil N2700000SP		Malvern Panalytical Ltd	Enter sample description...		1.912E+003	8.00
285.2	28.1702	80.00	284.001	66.38	260	24.97	62.83	2.0000	Cannon oil N2700000SP		Malvern Panalytical Ltd	Enter sample description...		1.913E+003	8.00
286.2	28.2311	78.81	279.147	66.38	256	24.98	62.83	2.0000	Cannon oil N2700000SP		Malvern Panalytical Ltd	Enter sample description...		1.914E+003	8.00
287.3	28.3490	77.86	274.641	66.46	252	24.97	62.83	2.0000	Cannon oil N2700000SP		Malvern Panalytical Ltd	Enter sample description...		1.915E+003	8.00
288.3	28.4472	76.31	268.263	66.55	246	24.97	62.83	2.0000	Cannon oil N2700000SP		Malvern Panalytical Ltd	Enter sample description...		1.916E+003	8.00
289.3	28.5019	75.33	264.287	66.69	243	24.97	62.83	2.0000	Cannon oil N2700000SP		Malvern Panalytical Ltd	Enter sample description...		1.917E+003	8.00
290.3	28.6336	74.39	259.784	66.75	239	24.97	62.83	2.0000	Cannon oil N2700000SP		Malvern Panalytical Ltd	Enter sample description...		1.918E+003	8.00
291.3	28.6885	73.63	256.637	66.87	236	24.97	62.83	2.0000	Cannon oil N2700000SP		Malvern Panalytical Ltd	Enter sample description...		1.919E+003	8.00
292.3	28.8747	72.18	249.986	66.76	230	24.97	62.83	2.0000	Cannon oil N2700000SP		Malvern Panalytical Ltd	Enter sample description...		1.920E+003	8.00
293.4	28.9761	71.36	246.268	66.87	226	24.97	62.83	2.0000	Cannon oil N2700000SP		Malvern Panalytical Ltd	Enter sample description...		1.921E+003	8.00
294.4	29.0835	70.37	241.970	67.00	223	24.97	62.83	2.0000	Cannon oil N2700000SP		Malvern Panalytical Ltd	Enter sample description...		1.923E+003	8.00
295.4	29.1483	69.40	238.079	67.16	219	24.97	62.83	2.0000	Cannon oil N2700000SP		Malvern Panalytical Ltd	Enter sample description...		1.924E+003	8.00
296.4	29.2713	69.62	237.858	67.13	219	24.97	62.83	2.0000	Cannon oil N2700000SP		Malvern Panalytical Ltd	Enter sample description...		1.925E+003	8.00
297.4	29.3613	67.71	230.618	67.26	213	24.97	62.83	2.0000	Cannon oil N2700000SP		Malvern Panalytical Ltd	Enter sample description...		1.926E+003	8.00
298.4	29.4473	66.82	226.897	67.36	209	24.97	62.83	2.0000	Cannon oil N2700000SP		Malvern Panalytical Ltd	Enter sample description...		1.927E+003	8.00
299.4	29.5087	65.86	223.198	67.50	206	24.97	62.83	2.0000	Cannon oil N2700000SP		Malvern Panalytical Ltd	Enter sample description...		1.928E+003	8.00
300.4	29.6037	65.06	219.780	67.52	203	24.97	62.83	2.0000	Cannon oil N2700000SP		Malvern Panalytical Ltd	Enter sample description...		1.929E+003	8.00
301.5	29.7498	64.29	216.115	67.57	200	24.97	62.83	2.0000	Cannon oil N2700000SP		Malvern Panalytical Ltd	Enter sample description...		1.930E+003	8.00
302.5	29.8283	63.79	213.847	67.76	198	24.97	62.83	2.0000	Cannon oil N2700000SP		Malvern Panalytical Ltd	Enter sample description...		1.931E+003	8.00
303.5	29.9008	62.80	210.025	67.75	194	24.97	62.83	2.0000	Cannon oil N2700000SP		Malvern Panalytical Ltd	Enter sample description...		1.932E+003	8.00
304.5	30.0530	62.33	207.388	67.63	192	24.97	62.83	2.0000	Cannon oil N2700000SP		Malvern Panalytical Ltd	Enter sample description...		1.933E+003	8.00
