# Supplementary material for: Experimental study on the effect of Coumarone resin on the performance of SBS-modified asphalt
Source: PLoS One. 2024 Apr 18;19(4):e0301528. doi: 10.1371/journal.pone.0301528 (PMC11025964; doi:10.1371/journal.pone.0301528)
Supplement: S1 Data — (ZIP) [file pone.0301528.s001.zip › test data/fatigue performance evaluation4.csv]

Time (action)(s)	Complex shear strain(%)	Complex shear stress(kPa)	Shear modulus (complex component)(kPa)	Phase angle(°)	G* sin(delta)(kPa)	Temperature(°C)	Angular frequency(rad/s)	Gap(mm)	Material name	Sample ID	Company name	Sample Description	Batch number	Time (sample)(s)	Plate diameter	Notes	Operator name
0.9999	0.0600397	5.393	8982.178	52.14	7092	24.99	62.83	2.0000	Cannon oil N2700000SP		Malvern Panalytical Ltd	Enter sample description...		1.629E+003	8.00
2.008	0.200767	17.12	8525.116	51.83	6702	24.99	62.83	2.0000	Cannon oil N2700000SP		Malvern Panalytical Ltd	Enter sample description...		1.630E+003	8.00
3.019	0.300469	25.04	8335.213	52.22	6588	24.99	62.83	2.0000	Cannon oil N2700000SP		Malvern Panalytical Ltd	Enter sample description...		1.631E+003	8.00
4.031	0.400508	33.11	8267.001	52.43	6552	24.99	62.83	2.0000	Cannon oil N2700000SP		Malvern Panalytical Ltd	Enter sample description...		1.632E+003	8.00
5.047	0.500648	41.07	8203.433	52.51	6509	24.99	62.83	2.0000	Cannon oil N2700000SP		Malvern Panalytical Ltd	Enter sample description...		1.633E+003	8.00
6.059	0.600406	48.68	8108.526	52.59	6441	24.99	62.83	2.0000	Cannon oil N2700000SP		Malvern Panalytical Ltd	Enter sample description...		1.634E+003	8.00
7.071	0.700394	56.48	8064.114	52.73	6417	24.99	62.83	2.0000	Cannon oil N2700000SP		Malvern Panalytical Ltd	Enter sample description...		1.635E+003	8.00
8.083	0.799405	64.25	8037.534	52.81	6403	24.99	62.83	2.0000	Cannon oil N2700000SP		Malvern Panalytical Ltd	Enter sample description...		1.636E+003	8.00
9.095	0.898672	71.82	7991.455	52.86	6370	25.00	62.83	2.0000	Cannon oil N2700000SP		Malvern Panalytical Ltd	Enter sample description...		1.637E+003	8.00
10.11	1.00004	79.32	7931.563	52.92	6328	25.00	62.83	2.0000	Cannon oil N2700000SP		Malvern Panalytical Ltd	Enter sample description...		1.638E+003	8.00
11.12	1.10081	86.86	7890.115	53.00	6301	25.00	62.83	2.0000	Cannon oil N2700000SP		Malvern Panalytical Ltd	Enter sample description...		1.639E+003	8.00
12.13	1.20065	94.21	7846.862	53.09	6274	25.00	62.83	2.0000	Cannon oil N2700000SP		Malvern Panalytical Ltd	Enter sample description...		1.640E+003	8.00
13.14	1.30103	101.3	7788.221	53.20	6236	25.00	62.83	2.0000	Cannon oil N2700000SP		Malvern Panalytical Ltd	Enter sample description...		1.641E+003	8.00
14.16	1.40036	108.4	7739.498	53.32	6207	25.00	62.83	2.0000	Cannon oil N2700000SP		Malvern Panalytical Ltd	Enter sample description...		1.642E+003	8.00
15.17	1.49947	115.5	7701.710	53.42	6185	25.00	62.83	2.0000	Cannon oil N2700000SP		Malvern Panalytical Ltd	Enter sample description...		1.643E+003	8.00
16.18	1.59940	122.5	7659.067	53.54	6160	25.00	62.83	2.0000	Cannon oil N2700000SP		Malvern Panalytical Ltd	Enter sample description...		1.644E+003	8.00
17.20	1.70142	129.5	7613.323	53.64	6131	25.00	62.83	2.0000	Cannon oil N2700000SP		Malvern Panalytical Ltd	Enter sample description...		1.645E+003	8.00
18.21	1.80026	136.3	7572.640	53.78	6110	25.00	62.83	2.0000	Cannon oil N2700000SP		Malvern Panalytical Ltd	Enter sample description...		1.646E+003	8.00
19.23	1.89959	143.1	7532.816	53.93	6089	25.00	62.83	2.0000	Cannon oil N2700000SP		Malvern Panalytical Ltd	Enter sample description...		1.647E+003	8.00
20.24	2.00037	149.8	7488.899	54.06	6063	25.00	62.83	2.0000	Cannon oil N2700000SP		Malvern Panalytical Ltd	Enter sample description...		1.648E+003	8.00
21.26	2.10175	156.4	7440.106	54.22	6036	25.00	62.83	2.0000	Cannon oil N2700000SP		Malvern Panalytical Ltd	Enter sample description...		1.649E+003	8.00
22.27	2.20015	162.6	7390.677	54.35	6006	25.00	62.83	2.0000	Cannon oil N2700000SP		Malvern Panalytical Ltd	Enter sample description...		1.650E+003	8.00
23.28	2.30020	169.0	7347.377	54.50	5982	25.00	62.83	2.0000	Cannon oil N2700000SP		Malvern Panalytical Ltd	Enter sample description...		1.651E+003	8.00
24.30	2.39672	175.2	7308.005	54.62	5959	25.00	62.83	2.0000	Cannon oil N2700000SP		Malvern Panalytical Ltd	Enter sample description...		1.652E+003	8.00
25.31	2.49867	181.2	7253.631	54.77	5925	25.01	62.83	2.0000	Cannon oil N2700000SP		Malvern Panalytical Ltd	Enter sample description...		1.653E+003	8.00
26.32	2.60212	187.5	7205.999	54.92	5897	25.01	62.83	2.0000	Cannon oil N2700000SP		Malvern Panalytical Ltd	Enter sample description...		1.654E+003	8.00
27.33	2.70194	193.5	7160.152	55.04	5868	25.01	62.83	2.0000	Cannon oil N2700000SP		Malvern Panalytical Ltd	Enter sample description...		1.655E+003	8.00
28.35	2.79927	199.0	7107.679	55.15	5833	25.01	62.83	2.0000	Cannon oil N2700000SP		Malvern Panalytical Ltd	Enter sample description...		1.656E+003	8.00
29.36	2.89940	204.6	7057.551	55.26	5800	25.01	62.83	2.0000	Cannon oil N2700000SP		Malvern Panalytical Ltd	Enter sample description...		1.657E+003	8.00
30.38	3.00167	210.4	7009.178	55.38	5768	25.01	62.83	2.0000	Cannon oil N2700000SP		Malvern Panalytical Ltd	Enter sample description...		1.658E+003	8.00
31.39	3.10631	216.2	6958.458	55.47	5733	25.01	62.83	2.0000	Cannon oil N2700000SP		Malvern Panalytical Ltd	Enter sample description...		1.659E+003	8.00
32.40	3.20023	221.1	6909.133	55.54	5697	25.01	62.83	2.0000	Cannon oil N2700000SP		Malvern Panalytical Ltd	Enter sample description...		1.660E+003	8.00
33.41	3.30191	226.5	6859.042	55.64	5662	25.01	62.83	2.0000	Cannon oil N2700000SP		Malvern Panalytical Ltd	Enter sample description...		1.661E+003	8.00
34.42	3.40051	231.6	6809.498	55.74	5628	25.02	62.83	2.0000	Cannon oil N2700000SP		Malvern Panalytical Ltd	Enter sample description...		1.662E+003	8.00
35.44	3.50309	236.8	6758.740	55.81	5591	25.02	62.83	2.0000	Cannon oil N2700000SP		Malvern Panalytical Ltd	Enter sample description...		1.663E+003	8.00
36.45	3.60497	241.8	6707.506	55.90	5554	25.02	62.83	2.0000	Cannon oil N2700000SP		Malvern Panalytical Ltd	Enter sample description...		1.664E+003	8.00
37.46	3.70198	246.0	6645.297	56.14	5518	25.02	62.83	2.0000	Cannon oil N2700000SP		Malvern Panalytical Ltd	Enter sample description...		1.665E+003	8.00
38.48	3.79862	250.6	6596.396	56.23	5484	25.02	62.83	2.0000	Cannon oil N2700000SP		Malvern Panalytical Ltd	Enter sample description...		1.666E+003	8.00
39.50	3.89913	255.3	6546.742	56.31	5447	25.02	62.83	2.0000	Cannon oil N2700000SP		Malvern Panalytical Ltd	Enter sample description...		1.667E+003	8.00
40.51	4.00359	260.1	6497.108	56.41	5412	25.02	62.83	2.0000	Cannon oil N2700000SP		Malvern Panalytical Ltd	Enter sample description...		1.668E+003	8.00
41.52	4.10684	264.6	6443.873	56.50	5373	25.02	62.83	2.0000	Cannon oil N2700000SP		Malvern Panalytical Ltd	Enter sample description...		1.669E+003	8.00
42.54	4.20005	268.6	6395.192	56.59	5338	25.02	62.83	2.0000	Cannon oil N2700000SP		Malvern Panalytical Ltd	Enter sample description...		1.670E+003	8.00
43.56	4.30189	272.9	6343.173	56.67	5300	25.03	62.83	2.0000	Cannon oil N2700000SP		Malvern Panalytical Ltd	Enter sample description...		1.671E+003	8.00
44.57	4.40374	277.1	6292.889	56.81	5266	25.03	62.83	2.0000	Cannon oil N2700000SP		Malvern Panalytical Ltd	Enter sample description...		1.673E+003	8.00
45.58	4.50257	281.2	6244.221	56.91	5231	25.03	62.83	2.0000	Cannon oil N2700000SP		Malvern Panalytical Ltd	Enter sample description...		1.674E+003	8.00
46.60	4.60585	285.3	6193.719	57.00	5195	25.03	62.83	2.0000	Cannon oil N2700000SP		Malvern Panalytical Ltd	Enter sample description...		1.675E+003	8.00
47.61	4.70498	289.1	6144.554	57.12	5161	25.03	62.83	2.0000	Cannon oil N2700000SP		Malvern Panalytical Ltd	Enter sample description...		1.676E+003	8.00
48.63	4.80282	292.7	6093.859	57.25	5125	25.03	62.83	2.0000	Cannon oil N2700000SP		Malvern Panalytical Ltd	Enter sample description...		1.677E+003	8.00
49.64	4.90542	296.5	6045.323	57.38	5092	25.03	62.83	2.0000	Cannon oil N2700000SP		Malvern Panalytical Ltd	Enter sample description...		1.678E+003	8.00
50.66	5.00471	300.1	5996.100	57.52	5058	25.03	62.83	2.0000	Cannon oil N2700000SP		Malvern Panalytical Ltd	Enter sample description...		1.679E+003	8.00
51.68	5.10260	303.4	5946.802	57.63	5023	25.03	62.83	2.0000	Cannon oil N2700000SP		Malvern Panalytical Ltd	Enter sample description...		1.680E+003	8.00
52.68	5.20040	306.7	5898.448	57.75	4989	25.03	62.83	2.0000	Cannon oil N2700000SP		Malvern Panalytical Ltd	Enter sample description...		1.681E+003	8.00
53.70	5.29937	310.1	5851.122	57.85	4954	25.03	62.83	2.0000	Cannon oil N2700000SP		Malvern Panalytical Ltd	Enter sample description...		1.682E+003	8.00
54.72	5.40522	313.5	5799.604	57.97	4917	25.03	62.83	2.0000	Cannon oil N2700000SP		Malvern Panalytical Ltd	Enter sample description...		1.683E+003	8.00
55.73	5.50422	316.6	5752.835	58.11	4884	25.04	62.83	2.0000	Cannon oil N2700000SP		Malvern Panalytical Ltd	Enter sample description...		1.684E+003	8.00
56.74	5.59957	319.6	5706.936	58.18	4849	25.04	62.83	2.0000	Cannon oil N2700000SP		Malvern Panalytical Ltd	Enter sample description...		1.685E+003	8.00
57.76	5.70745	322.9	5657.808	58.30	4814	25.04	62.83	2.0000	Cannon oil N2700000SP		Malvern Panalytical Ltd	Enter sample description...		1.686E+003	8.00
58.77	5.80435	325.6	5610.054	58.43	4780	25.04	62.83	2.0000	Cannon oil N2700000SP		Malvern Panalytical Ltd	Enter sample description...		1.687E+003	8.00
59.78	5.90325	328.4	5563.712	58.55	4746	25.04	62.83	2.0000	Cannon oil N2700000SP		Malvern Panalytical Ltd	Enter sample description...		1.688E+003	8.00
60.80	6.00725	331.5	5518.664	58.64	4712	25.04	62.83	2.0000	Cannon oil N2700000SP		Malvern Panalytical Ltd	Enter sample description...		1.689E+003	8.00
61.81	6.10981	334.2	5469.900	58.74	4676	25.04	62.83	2.0000	Cannon oil N2700000SP		Malvern Panalytical Ltd	Enter sample description...		1.690E+003	8.00
62.83	6.20795	336.8	5424.816	58.88	4644	25.04	62.83	2.0000	Cannon oil N2700000SP		Malvern Panalytical Ltd	Enter sample description...		1.691E+003	8.00
63.84	6.30461	339.3	5381.421	58.97	4611	25.04	62.83	2.0000	Cannon oil N2700000SP		Malvern Panalytical Ltd	Enter sample description...		1.692E+003	8.00
64.85	6.41099	342.0	5335.061	59.06	4576	25.04	62.83	2.0000	Cannon oil N2700000SP		Malvern Panalytical Ltd	Enter sample description...		1.693E+003	8.00
65.87	6.50566	344.1	5289.464	59.17	4542	25.04	62.83	2.0000	Cannon oil N2700000SP		Malvern Panalytical Ltd	Enter sample description...		1.694E+003	8.00
66.88	6.60619	346.6	5246.185	59.30	4511	25.04	62.83	2.0000	Cannon oil N2700000SP		Malvern Panalytical Ltd	Enter sample description...		1.695E+003	8.00
67.89	6.71139	349.2	5202.653	59.38	4477	25.04	62.83	2.0000	Cannon oil N2700000SP		Malvern Panalytical Ltd	Enter sample description...		1.696E+003	8.00
68.91	6.80541	351.0	5157.354	59.47	4442	25.04	62.83	2.0000	Cannon oil N2700000SP		Malvern Panalytical Ltd	Enter sample description...		1.697E+003	8.00
69.93	6.90741	353.3	5115.515	59.59	4412	25.04	62.83	2.0000	Cannon oil N2700000SP		Malvern Panalytical Ltd	Enter sample description...		1.698E+003	8.00
70.94	7.00829	355.5	5073.059	59.67	4379	25.04	62.83	2.0000	Cannon oil N2700000SP		Malvern Panalytical Ltd	Enter sample description...		1.699E+003	8.00
71.96	7.10783	357.5	5029.575	59.76	4345	25.04	62.83	2.0000	Cannon oil N2700000SP		Malvern Panalytical Ltd	Enter sample description...		1.700E+003	8.00
72.97	7.20450	359.3	4987.596	59.88	4314	25.04	62.83	2.0000	Cannon oil N2700000SP		Malvern Panalytical Ltd	Enter sample description...		1.701E+003	8.00
73.99	7.30427	361.2	4945.619	59.97	4282	25.04	62.83	2.0000	Cannon oil N2700000SP		Malvern Panalytical Ltd	Enter sample description...		1.702E+003	8.00
75.01	7.40543	363.1	4903.078	60.06	4249	25.04	62.83	2.0000	Cannon oil N2700000SP		Malvern Panalytical Ltd	Enter sample description...		1.703E+003	8.00
76.02	7.50637	365.1	4863.270	60.16	4219	25.04	62.83	2.0000	Cannon oil N2700000SP		Malvern Panalytical Ltd	Enter sample description...		1.704E+003	8.00
77.04	7.60937	367.2	4825.193	60.26	4190	25.04	62.83	2.0000	Cannon oil N2700000SP		Malvern Panalytical Ltd	Enter sample description...		1.705E+003	8.00
78.05	7.70490	368.5	4783.305	60.32	4156	25.04	62.83	2.0000	Cannon oil N2700000SP		Malvern Panalytical Ltd	Enter sample description...		1.706E+003	8.00
79.06	7.81013	370.4	4742.703	60.42	4125	25.04	62.83	2.0000	Cannon oil N2700000SP		Malvern Panalytical Ltd	Enter sample description...		1.707E+003	8.00
80.08	7.90587	371.9	4703.925	60.51	4095	25.04	62.83	2.0000	Cannon oil N2700000SP		Malvern Panalytical Ltd	Enter sample description...		1.708E+003	8.00
81.09	8.00919	373.6	4664.380	60.58	4063	25.04	62.83	2.0000	Cannon oil N2700000SP		Malvern Panalytical Ltd	Enter sample description...		1.709E+003	8.00
82.11	8.10182	374.8	4626.173	60.67	4033	25.04	62.83	2.0000	Cannon oil N2700000SP		Malvern Panalytical Ltd	Enter sample description...		1.710E+003	8.00
83.12	8.21011	376.6	4587.467	60.76	4003	25.04	62.83	2.0000	Cannon oil N2700000SP		Malvern Panalytical Ltd	Enter sample description...		1.711E+003	8.00
84.13	8.31898	378.5	4549.615	60.86	3974	25.04	62.83	2.0000	Cannon oil N2700000SP		Malvern Panalytical Ltd	Enter sample description...		1.712E+003	8.00
85.14	8.41656	379.7	4511.749	60.95	3944	25.04	62.83	2.0000	Cannon oil N2700000SP		Malvern Panalytical Ltd	Enter sample description...		1.713E+003	8.00
86.16	8.51285	380.8	4472.736	61.03	3913	25.04	62.83	2.0000	Cannon oil N2700000SP		Malvern Panalytical Ltd	Enter sample description...		1.714E+003	8.00
87.18	8.61020	381.9	4435.778	61.12	3884	25.04	62.83	2.0000	Cannon oil N2700000SP		Malvern Panalytical Ltd	Enter sample description...		1.715E+003	8.00
88.19	8.69849	382.9	4401.735	61.19	3857	25.04	62.83	2.0000	Cannon oil N2700000SP		Malvern Panalytical Ltd	Enter sample description...		1.716E+003	8.00
89.20	8.80253	384.1	4363.537	61.27	3826	25.04	62.83	2.0000	Cannon oil N2700000SP		Malvern Panalytical Ltd	Enter sample description...		1.717E+003	8.00
90.21	8.90834	385.5	4327.409	61.36	3798	25.04	62.83	2.0000	Cannon oil N2700000SP		Malvern Panalytical Ltd	Enter sample description...		1.718E+003	8.00
91.22	9.01458	386.8	4291.133	61.43	3769	25.05	62.83	2.0000	Cannon oil N2700000SP		Malvern Panalytical Ltd	Enter sample description...		1.719E+003	8.00
92.24	9.11062	387.8	4256.198	61.51	3741	25.04	62.83	2.0000	Cannon oil N2700000SP		Malvern Panalytical Ltd	Enter sample description...		1.720E+003	8.00
93.25	9.20649	388.6	4220.792	61.57	3712	25.04	62.83	2.0000	Cannon oil N2700000SP		Malvern Panalytical Ltd	Enter sample description...		1.721E+003	8.00
94.27	9.30785	389.5	4184.904	61.65	3683	25.04	62.83	2.0000	Cannon oil N2700000SP		Malvern Panalytical Ltd	Enter sample description...		1.722E+003	8.00
95.28	9.40651	390.5	4151.258	61.73	3656	25.04	62.83	2.0000	Cannon oil N2700000SP		Malvern Panalytical Ltd	Enter sample description...		1.723E+003	8.00
96.29	9.50227	391.2	4116.598	61.79	3628	25.04	62.83	2.0000	Cannon oil N2700000SP		Malvern Panalytical Ltd	Enter sample description...		1.724E+003	8.00
97.31	9.60848	392.2	4081.634	61.87	3600	25.04	62.83	2.0000	Cannon oil N2700000SP		Malvern Panalytical Ltd	Enter sample description...		1.725E+003	8.00
98.32	9.71379	393.2	4048.005	61.96	3573	25.04	62.83	2.0000	Cannon oil N2700000SP		Malvern Panalytical Ltd	Enter sample description...		1.726E+003	8.00
99.33	9.80592	393.7	4015.392	62.01	3546	25.04	62.83	2.0000	Cannon oil N2700000SP		Malvern Panalytical Ltd	Enter sample description...		1.727E+003	8.00
100.3	9.90077	394.4	3983.702	62.07	3520	25.04	62.83	2.0000	Cannon oil N2700000SP		Malvern Panalytical Ltd	Enter sample description...		1.728E+003	8.00
101.4	10.0139	395.4	3948.421	62.13	3491	25.04	62.83	2.0000	Cannon oil N2700000SP		Malvern Panalytical Ltd	Enter sample description...		1.729E+003	8.00
102.4	10.1099	395.9	3915.774	62.21	3464	25.04	62.83	2.0000	Cannon oil N2700000SP		Malvern Panalytical Ltd	Enter sample description...		1.730E+003	8.00
103.4	10.2126	396.6	3883.164	62.27	3437	25.04	62.83	2.0000	Cannon oil N2700000SP		Malvern Panalytical Ltd	Enter sample description...		1.731E+003	8.00
104.4	10.3199	397.3	3850.122	62.33	3410	25.04	62.83	2.0000	Cannon oil N2700000SP		Malvern Panalytical Ltd	Enter sample description...		1.732E+003	8.00
105.4	10.4200	397.8	3817.657	62.41	3383	25.04	62.83	2.0000	Cannon oil N2700000SP		Malvern Panalytical Ltd	Enter sample description...		1.733E+003	8.00
106.4	10.5135	398.2	3787.190	62.48	3359	25.04	62.83	2.0000	Cannon oil N2700000SP		Malvern Panalytical Ltd	Enter sample description...		1.734E+003	8.00
107.4	10.6031	398.3	3756.550	62.53	3333	25.04	62.83	2.0000	Cannon oil N2700000SP		Malvern Panalytical Ltd	Enter sample description...		1.735E+003	8.00
108.5	10.7190	399.2	3724.639	62.57	3306	25.04	62.83	2.0000	Cannon oil N2700000SP		Malvern Panalytical Ltd	Enter sample description...		1.736E+003	8.00
109.5	10.8125	399.2	3692.268	62.66	3280	25.04	62.83	2.0000	Cannon oil N2700000SP		Malvern Panalytical Ltd	Enter sample description...		1.737E+003	8.00
110.5	10.9170	399.8	3661.794	62.70	3254	25.04	62.83	2.0000	Cannon oil N2700000SP		Malvern Panalytical Ltd	Enter sample description...		1.738E+003	8.00
111.5	11.0275	400.3	3629.897	62.76	3227	25.04	62.83	2.0000	Cannon oil N2700000SP		Malvern Panalytical Ltd	Enter sample description...		1.739E+003	8.00
112.5	11.1151	400.1	3599.266	62.82	3202	25.04	62.83	2.0000	Cannon oil N2700000SP		Malvern Panalytical Ltd	Enter sample description...		1.740E+003	8.00
113.5	11.2166	400.3	3569.122	62.90	3177	25.04	62.83	2.0000	Cannon oil N2700000SP		Malvern Panalytical Ltd	Enter sample description...		1.741E+003	8.00
114.5	11.3145	400.4	3538.838	62.93	3151	25.04	62.83	2.0000	Cannon oil N2700000SP		Malvern Panalytical Ltd	Enter sample description...		1.742E+003	8.00
115.6	11.4104	400.2	3507.760	62.99	3125	25.04	62.83	2.0000	Cannon oil N2700000SP		Malvern Panalytical Ltd	Enter sample description...		1.743E+003	8.00
116.6	11.5061	400.2	3477.768	63.04	3100	25.04	62.83	2.0000	Cannon oil N2700000SP		Malvern Panalytical Ltd	Enter sample description...		1.744E+003	8.00
117.6	11.6108	400.4	3448.653	63.10	3075	25.04	62.83	2.0000	Cannon oil N2700000SP		Malvern Panalytical Ltd	Enter sample description...		1.746E+003	8.00
118.6	11.7124	400.1	3416.367	63.15	3048	25.04	62.83	2.0000	Cannon oil N2700000SP		Malvern Panalytical Ltd	Enter sample description...		1.747E+003	8.00
119.6	11.8156	400.2	3386.911	63.21	3023	25.04	62.83	2.0000	Cannon oil N2700000SP		Malvern Panalytical Ltd	Enter sample description...		1.748E+003	8.00
120.6	11.9135	400.0	3357.536	63.25	2998	25.04	62.83	2.0000	Cannon oil N2700000SP		Malvern Panalytical Ltd	Enter sample description...		1.749E+003	8.00
121.6	12.0094	399.6	3327.598	63.31	2973	25.04	62.83	2.0000	Cannon oil N2700000SP		Malvern Panalytical Ltd	Enter sample description...		1.750E+003	8.00
122.7	12.1084	399.2	3297.083	63.35	2947	25.04	62.83	2.0000	Cannon oil N2700000SP		Malvern Panalytical Ltd	Enter sample description...		1.751E+003	8.00
123.7	12.2127	399.0	3266.853	63.40	2921	25.04	62.83	2.0000	Cannon oil N2700000SP		Malvern Panalytical Ltd	Enter sample description...		1.752E+003	8.00
124.7	12.3205	398.7	3236.255	63.45	2895	25.04	62.83	2.0000	Cannon oil N2700000SP		Malvern Panalytical Ltd	Enter sample description...		1.753E+003	8.00
125.7	12.4268	398.3	3204.867	63.48	2868	25.04	62.83	2.0000	Cannon oil N2700000SP		Malvern Panalytical Ltd	Enter sample description...		1.754E+003	8.00
126.7	12.5259	397.6	3174.302	63.56	2842	25.04	62.83	2.0000	Cannon oil N2700000SP		Malvern Panalytical Ltd	Enter sample description...		1.755E+003	8.00
127.7	12.6415	397.4	3143.602	63.60	2816	25.04	62.83	2.0000	Cannon oil N2700000SP		Malvern Panalytical Ltd	Enter sample description...		1.756E+003	8.00
128.7	12.7374	396.4	3112.137	63.64	2788	25.04	62.83	2.0000	Cannon oil N2700000SP		Malvern Panalytical Ltd	Enter sample description...		1.757E+003	8.00
129.8	12.8242	395.1	3081.240	63.67	2762	25.04	62.83	2.0000	Cannon oil N2700000SP		Malvern Panalytical Ltd	Enter sample description...		1.758E+003	8.00
130.8	12.9206	394.0	3049.776	63.72	2735	25.04	62.83	2.0000	Cannon oil N2700000SP		Malvern Panalytical Ltd	Enter sample description...		1.759E+003	8.00
131.8	13.0315	393.2	3017.506	63.77	2707	25.04	62.83	2.0000	Cannon oil N2700000SP		Malvern Panalytical Ltd	Enter sample description...		1.760E+003	8.00
132.8	13.1153	391.5	2985.112	63.79	2678	25.04	62.83	2.0000	Cannon oil N2700000SP		Malvern Panalytical Ltd	Enter sample description...		1.761E+003	8.00
133.8	13.2255	390.5	2952.491	63.85	2650	25.04	62.83	2.0000	Cannon oil N2700000SP		Malvern Panalytical Ltd	Enter sample description...		1.762E+003	8.00
134.8	13.3328	389.2	2919.000	63.91	2621	25.04	62.83	2.0000	Cannon oil N2700000SP		Malvern Panalytical Ltd	Enter sample description...		1.763E+003	8.00
135.8	13.4285	387.4	2885.112	63.92	2591	25.04	62.83	2.0000	Cannon oil N2700000SP		Malvern Panalytical Ltd	Enter sample description...		1.764E+003	8.00
136.8	13.5196	385.3	2849.835	63.95	2560	25.04	62.83	2.0000	Cannon oil N2700000SP		Malvern Panalytical Ltd	Enter sample description...		1.765E+003	8.00
137.9	13.6272	383.5	2813.885	63.98	2529	25.04	62.83	2.0000	Cannon oil N2700000SP		Malvern Panalytical Ltd	Enter sample description...		1.766E+003	8.00
138.9	13.7339	381.5	2777.808	64.04	2497	25.04	62.83	2.0000	Cannon oil N2700000SP		Malvern Panalytical Ltd	Enter sample description...		1.767E+003	8.00
139.9	13.8359	379.3	2741.218	64.07	2465	25.04	62.83	2.0000	Cannon oil N2700000SP		Malvern Panalytical Ltd	Enter sample description...		1.768E+003	8.00
140.9	13.9289	376.4	2702.595	64.11	2431	25.04	62.83	2.0000	Cannon oil N2700000SP		Malvern Panalytical Ltd	Enter sample description...		1.769E+003	8.00
141.9	14.0393	374.1	2664.446	64.15	2398	25.04	62.83	2.0000	Cannon oil N2700000SP		Malvern Panalytical Ltd	Enter sample description...		1.770E+003	8.00
142.9	14.1368	371.0	2624.686	64.19	2363	25.03	62.83	2.0000	Cannon oil N2700000SP		Malvern Panalytical Ltd	Enter sample description...		1.771E+003	8.00
143.9	14.2311	367.9	2585.209	64.21	2328	25.03	62.83	2.0000	Cannon oil N2700000SP		Malvern Panalytical Ltd	Enter sample description...		1.772E+003	8.00
144.9	14.3398	365.0	2545.412	64.21	2292	25.03	62.83	2.0000	Cannon oil N2700000SP		Malvern Panalytical Ltd	Enter sample description...		1.773E+003	8.00
146.0	14.4449	361.5	2502.597	64.26	2254	25.03	62.83	2.0000	Cannon oil N2700000SP		Malvern Panalytical Ltd	Enter sample description...		1.774E+003	8.00
147.0	14.5467	358.1	2461.618	64.29	2218	25.03	62.83	2.0000	Cannon oil N2700000SP		Malvern Panalytical Ltd	Enter sample description...		1.775E+003	8.00
148.0	14.6654	354.8	2419.260	64.29	2180	25.03	62.83	2.0000	Cannon oil N2700000SP		Malvern Panalytical Ltd	Enter sample description...		1.776E+003	8.00
149.0	14.7629	351.0	2377.326	64.30	2142	25.03	62.83	2.0000	Cannon oil N2700000SP		Malvern Panalytical Ltd	Enter sample description...		1.777E+003	8.00
150.0	14.8462	346.9	2336.798	64.34	2106	25.03	62.83	2.0000	Cannon oil N2700000SP		Malvern Panalytical Ltd	Enter sample description...		1.778E+003	8.00
151.0	14.9542	343.4	2296.197	64.37	2070	25.03	62.83	2.0000	Cannon oil N2700000SP		Malvern Panalytical Ltd	Enter sample description...		1.779E+003	8.00
152.0	15.0560	339.6	2255.468	64.36	2033	25.03	62.83	2.0000	Cannon oil N2700000SP		Malvern Panalytical Ltd	Enter sample description...		1.780E+003	8.00
153.1	15.1528	335.7	2215.697	64.41	1998	25.03	62.83	2.0000	Cannon oil N2700000SP		Malvern Panalytical Ltd	Enter sample description...		1.781E+003	8.00
154.1	15.2606	332.3	2177.549	64.43	1964	25.03	62.83	2.0000	Cannon oil N2700000SP		Malvern Panalytical Ltd	Enter sample description...		1.782E+003	8.00
155.1	15.3725	328.9	2139.423	64.42	1930	25.03	62.83	2.0000	Cannon oil N2700000SP		Malvern Panalytical Ltd	Enter sample description...		1.783E+003	8.00
156.1	15.4606	325.0	2102.018	64.45	1896	25.02	62.83	2.0000	Cannon oil N2700000SP		Malvern Panalytical Ltd	Enter sample description...		1.784E+003	8.00
157.1	15.5514	321.3	2066.153	64.49	1865	25.02	62.83	2.0000	Cannon oil N2700000SP		Malvern Panalytical Ltd	Enter sample description...		1.785E+003	8.00
158.1	15.6509	317.8	2030.684	64.49	1833	25.02	62.83	2.0000	Cannon oil N2700000SP		Malvern Panalytical Ltd	Enter sample description...		1.786E+003	8.00
159.1	15.7449	314.0	1994.307	64.47	1800	25.02	62.83	2.0000	Cannon oil N2700000SP		Malvern Panalytical Ltd	Enter sample description...		1.787E+003	8.00
160.2	15.8466	310.7	1960.789	64.49	1770	25.02	62.83	2.0000	Cannon oil N2700000SP		Malvern Panalytical Ltd	Enter sample description...		1.788E+003	8.00
161.2	15.9487	307.4	1927.646	64.46	1739	25.02	62.83	2.0000	Cannon oil N2700000SP		Malvern Panalytical Ltd	Enter sample description...		1.789E+003	8.00
162.2	16.0111	303.9	1897.857	64.43	1712	25.02	62.83	2.0000	Cannon oil N2700000SP		Malvern Panalytical Ltd	Enter sample description...		1.790E+003	8.00
163.2	16.1564	301.2	1864.541	64.46	1682	25.02	62.83	2.0000	Cannon oil N2700000SP		Malvern Panalytical Ltd	Enter sample description...		1.791E+003	8.00
164.2	16.2464	297.9	1833.832	64.50	1655	25.02	62.83	2.0000	Cannon oil N2700000SP		Malvern Panalytical Ltd	Enter sample description...		1.792E+003	8.00
165.2	16.3507	295.0	1803.981	64.51	1628	25.02	62.83	2.0000	Cannon oil N2700000SP		Malvern Panalytical Ltd	Enter sample description...		1.793E+003	8.00
166.2	16.4532	291.9	1773.850	64.53	1601	25.02	62.83	2.0000	Cannon oil N2700000SP		Malvern Panalytical Ltd	Enter sample description...		1.794E+003	8.00
167.2	16.5374	288.6	1745.145	64.52	1575	25.01	62.83	2.0000	Cannon oil N2700000SP		Malvern Panalytical Ltd	Enter sample description...		1.795E+003	8.00
168.3	16.6498	285.9	1717.053	64.55	1550	25.01	62.83	2.0000	Cannon oil N2700000SP		Malvern Panalytical Ltd	Enter sample description...		1.796E+003	8.00
169.3	16.7524	283.1	1689.960	64.53	1526	25.01	62.83	2.0000	Cannon oil N2700000SP		Malvern Panalytical Ltd	Enter sample description...		1.797E+003	8.00
170.3	16.8403	280.2	1663.901	64.53	1502	25.01	62.83	2.0000	Cannon oil N2700000SP		Malvern Panalytical Ltd	Enter sample description...		1.798E+003	8.00
171.3	16.9547	277.5	1636.637	64.53	1478	25.01	62.83	2.0000	Cannon oil N2700000SP		Malvern Panalytical Ltd	Enter sample description...		1.799E+003	8.00
172.3	17.0450	274.6	1611.233	64.54	1455	25.01	62.83	2.0000	Cannon oil N2700000SP		Malvern Panalytical Ltd	Enter sample description...		1.800E+003	8.00
173.3	17.1511	272.1	1586.385	64.53	1432	25.01	62.83	2.0000	Cannon oil N2700000SP		Malvern Panalytical Ltd	Enter sample description...		1.801E+003	8.00
174.3	17.3221	270.6	1561.929	64.51	1410	25.01	62.83	2.0000	Cannon oil N2700000SP		Malvern Panalytical Ltd	Enter sample description...		1.802E+003	8.00
175.3	17.3466	267.2	1540.142	64.48	1390	25.01	62.83	2.0000	Cannon oil N2700000SP		Malvern Panalytical Ltd	Enter sample description...		1.803E+003	8.00
176.4	17.4561	264.5	1515.034	64.50	1367	25.01	62.83	2.0000	Cannon oil N2700000SP		Malvern Panalytical Ltd	Enter sample description...		1.804E+003	8.00
177.4	17.5530	262.0	1492.789	64.52	1348	25.01	62.83	2.0000	Cannon oil N2700000SP		Malvern Panalytical Ltd	Enter sample description...		1.805E+003	8.00
178.4	17.6509	259.7	1471.188	64.49	1328	25.00	62.83	2.0000	Cannon oil N2700000SP		Malvern Panalytical Ltd	Enter sample description...		1.806E+003	8.00
179.4	17.7401	257.3	1450.357	64.46	1309	25.00	62.83	2.0000	Cannon oil N2700000SP		Malvern Panalytical Ltd	Enter sample description...		1.807E+003	8.00
180.4	17.8348	254.6	1427.766	64.47	1288	25.00	62.83	2.0000	Cannon oil N2700000SP		Malvern Panalytical Ltd	Enter sample description...		1.808E+003	8.00
181.4	17.9437	252.7	1408.544	64.41	1270	25.00	62.83	2.0000	Cannon oil N2700000SP		Malvern Panalytical Ltd	Enter sample description...		1.809E+003	8.00
182.4	18.0702	250.9	1388.401	64.44	1253	25.00	62.83	2.0000	Cannon oil N2700000SP		Malvern Panalytical Ltd	Enter sample description...		1.810E+003	8.00
183.5	18.1203	249.0	1374.072	64.48	1240	25.00	62.83	2.0000	Cannon oil N2700000SP		Malvern Panalytical Ltd	Enter sample description...		1.811E+003	8.00
184.5	18.2270	246.4	1351.953	64.47	1220	25.00	62.83	2.0000	Cannon oil N2700000SP		Malvern Panalytical Ltd	Enter sample description...		1.812E+003	8.00
185.5	18.3385	243.7	1328.989	64.36	1198	25.00	62.83	2.0000	Cannon oil N2700000SP		Malvern Panalytical Ltd	Enter sample description...		1.813E+003	8.00
186.5	18.3606	242.8	1322.253	64.57	1194	25.00	62.83	2.0000	Cannon oil N2700000SP		Malvern Panalytical Ltd	Enter sample description...		1.814E+003	8.00
187.5	18.5649	239.8	1291.759	64.33	1164	25.00	62.83	2.0000	Cannon oil N2700000SP		Malvern Panalytical Ltd	Enter sample description...		1.815E+003	8.00
188.5	18.6481	237.6	1274.093	64.35	1149	25.00	62.83	2.0000	Cannon oil N2700000SP		Malvern Panalytical Ltd	Enter sample description...		1.816E+003	8.00
189.5	18.7791	235.7	1255.359	64.27	1131	25.00	62.83	2.0000	Cannon oil N2700000SP		Malvern Panalytical Ltd	Enter sample description...		1.817E+003	8.00
190.6	18.8764	233.6	1237.410	64.31	1115	25.00	62.83	2.0000	Cannon oil N2700000SP		Malvern Panalytical Ltd	Enter sample description...		1.818E+003	8.00
191.6	18.9582	230.7	1216.908	64.33	1097	25.00	62.83	2.0000	Cannon oil N2700000SP		Malvern Panalytical Ltd	Enter sample description...		1.819E+003	8.00
192.6	19.0245	228.3	1200.232	64.29	1081	25.00	62.83	2.0000	Cannon oil N2700000SP		Malvern Panalytical Ltd	Enter sample description...		1.821E+003	8.00
193.6	19.1764	227.1	1184.055	64.29	1067	25.00	62.83	2.0000	Cannon oil N2700000SP		Malvern Panalytical Ltd	Enter sample description...		1.822E+003	8.00
194.6	19.2378	224.6	1167.621	64.33	1052	25.00	62.83	2.0000	Cannon oil N2700000SP		Malvern Panalytical Ltd	Enter sample description...		1.823E+003	8.00
195.6	19.3508	222.8	1151.324	64.35	1038	25.00	62.83	2.0000	Cannon oil N2700000SP		Malvern Panalytical Ltd	Enter sample description...		1.824E+003	8.00
196.6	19.4907	221.2	1134.721	64.29	1022	24.99	62.83	2.0000	Cannon oil N2700000SP		Malvern Panalytical Ltd	Enter sample description...		1.825E+003	8.00
197.7	19.5678	219.1	1119.783	64.31	1009	24.99	62.83	2.0000	Cannon oil N2700000SP		Malvern Panalytical Ltd	Enter sample description...		1.826E+003	8.00
198.7	19.6556	216.9	1103.647	64.28	994	24.99	62.83	2.0000	Cannon oil N2700000SP		Malvern Panalytical Ltd	Enter sample description...		1.827E+003	8.00
199.7	19.7599	215.5	1090.397	64.24	982	24.99	62.83	2.0000	Cannon oil N2700000SP		Malvern Panalytical Ltd	Enter sample description...		1.828E+003	8.00
200.7	19.8535	213.5	1075.342	64.20	968	24.99	62.83	2.0000	Cannon oil N2700000SP		Malvern Panalytical Ltd	Enter sample description...		1.829E+003	8.00
201.7	19.9487	211.8	1061.637	64.18	956	24.99	62.83	2.0000	Cannon oil N2700000SP		Malvern Panalytical Ltd	Enter sample description...		1.830E+003	8.00
202.7	20.0628	210.1	1047.141	64.17	943	24.99	62.83	2.0000	Cannon oil N2700000SP		Malvern Panalytical Ltd	Enter sample description...		1.831E+003	8.00
203.7	20.1498	208.0	1032.398	64.14	929	24.99	62.83	2.0000	Cannon oil N2700000SP		Malvern Panalytical Ltd	Enter sample description...		1.832E+003	8.00
204.8	20.2249	206.2	1019.633	64.17	918	24.99	62.83	2.0000	Cannon oil N2700000SP		Malvern Panalytical Ltd	Enter sample description...		1.833E+003	8.00
205.8	20.3588	205.0	1007.172	64.16	906	24.99	62.83	2.0000	Cannon oil N2700000SP		Malvern Panalytical Ltd	Enter sample description...		1.834E+003	8.00
206.8	20.4236	202.7	992.559	64.17	893	24.99	62.83	2.0000	Cannon oil N2700000SP		Malvern Panalytical Ltd	Enter sample description...		1.835E+003	8.00
207.8	20.5484	201.8	981.852	64.18	884	24.99	62.83	2.0000	Cannon oil N2700000SP		Malvern Panalytical Ltd	Enter sample description...		1.836E+003	8.00
208.8	20.6533	199.9	968.014	64.18	871	24.99	62.83	2.0000	Cannon oil N2700000SP		Malvern Panalytical Ltd	Enter sample description...		1.837E+003	8.00
209.8	20.7492	198.0	954.207	64.19	859	24.99	62.83	2.0000	Cannon oil N2700000SP		Malvern Panalytical Ltd	Enter sample description...		1.838E+003	8.00
210.8	20.8679	196.5	941.624	64.17	848	24.99	62.83	2.0000	Cannon oil N2700000SP		Malvern Panalytical Ltd	Enter sample description...		1.839E+003	8.00
211.9	20.9642	194.8	929.412	64.18	837	24.99	62.83	2.0000	Cannon oil N2700000SP		Malvern Panalytical Ltd	Enter sample description...		1.840E+003	8.00
212.9	21.0462	193.2	918.118	64.19	826	24.99	62.83	2.0000	Cannon oil N2700000SP		Malvern Panalytical Ltd	Enter sample description...		1.841E+003	8.00
213.9	21.1183	191.7	907.756	64.17	817	24.99	62.83	2.0000	Cannon oil N2700000SP		Malvern Panalytical Ltd	Enter sample description...		1.842E+003	8.00
214.9	21.2753	190.9	897.267	64.11	807	24.99	62.83	2.0000	Cannon oil N2700000SP		Malvern Panalytical Ltd	Enter sample description...		1.843E+003	8.00
215.9	21.3417	189.4	887.350	64.14	798	24.99	62.83	2.0000	Cannon oil N2700000SP		Malvern Panalytical Ltd	Enter sample description...		1.844E+003	8.00
216.9	21.4384	187.9	876.445	64.14	789	24.99	62.83	2.0000	Cannon oil N2700000SP		Malvern Panalytical Ltd	Enter sample description...		1.845E+003	8.00
217.9	21.5517	186.8	866.889	64.17	780	24.99	62.83	2.0000	Cannon oil N2700000SP		Malvern Panalytical Ltd	Enter sample description...		1.846E+003	8.00
218.9	21.6354	185.1	855.567	64.18	770	24.99	62.83	2.0000	Cannon oil N2700000SP		Malvern Panalytical Ltd	Enter sample description...		1.847E+003	8.00
220.0	21.7361	183.5	844.126	64.20	760	24.99	62.83	2.0000	Cannon oil N2700000SP		Malvern Panalytical Ltd	Enter sample description...		1.848E+003	8.00
221.0	21.8506	182.0	833.146	64.18	750	24.99	62.83	2.0000	Cannon oil N2700000SP		Malvern Panalytical Ltd	Enter sample description...		1.849E+003	8.00
222.0	21.9679	180.4	821.084	64.18	739	24.99	62.83	2.0000	Cannon oil N2700000SP		Malvern Panalytical Ltd	Enter sample description...		1.850E+003	8.00
223.0	22.0453	178.6	810.300	64.16	729	24.99	62.83	2.0000	Cannon oil N2700000SP		Malvern Panalytical Ltd	Enter sample description...		1.851E+003	8.00
224.0	22.1488	177.7	802.101	64.18	722	24.99	62.83	2.0000	Cannon oil N2700000SP		Malvern Panalytical Ltd	Enter sample description...		1.852E+003	8.00
225.0	22.2714	176.2	791.191	64.17	712	24.99	62.83	2.0000	Cannon oil N2700000SP		Malvern Panalytical Ltd	Enter sample description...		1.853E+003	8.00
226.1	22.3556	174.5	780.727	64.18	703	24.99	62.83	2.0000	Cannon oil N2700000SP		Malvern Panalytical Ltd	Enter sample description...		1.854E+003	8.00
227.1	22.4441	173.4	772.804	64.15	695	24.99	62.83	2.0000	Cannon oil N2700000SP		Malvern Panalytical Ltd	Enter sample description...		1.855E+003	8.00
228.1	22.5606	172.1	762.814	64.09	686	24.99	62.83	2.0000	Cannon oil N2700000SP		Malvern Panalytical Ltd	Enter sample description...		1.856E+003	8.00
229.1	22.6657	170.5	752.160	64.09	677	24.99	62.83	2.0000	Cannon oil N2700000SP		Malvern Panalytical Ltd	Enter sample description...		1.857E+003	8.00
230.1	22.7480	169.0	743.100	64.13	669	24.99	62.83	2.0000	Cannon oil N2700000SP		Malvern Panalytical Ltd	Enter sample description...		1.858E+003	8.00
231.1	22.8413	167.4	732.669	64.15	659	24.99	62.83	2.0000	Cannon oil N2700000SP		Malvern Panalytical Ltd	Enter sample description...		1.859E+003	8.00
232.1	22.9331	165.8	723.082	64.19	651	24.99	62.83	2.0000	Cannon oil N2700000SP		Malvern Panalytical Ltd	Enter sample description...		1.860E+003	8.00
233.2	23.0363	164.5	714.073	64.20	643	24.99	62.83	2.0000	Cannon oil N2700000SP		Malvern Panalytical Ltd	Enter sample description...		1.861E+003	8.00
234.2	23.1417	163.6	707.073	64.18	636	24.99	62.83	2.0000	Cannon oil N2700000SP		Malvern Panalytical Ltd	Enter sample description...		1.862E+003	8.00
235.2	23.2334	162.3	698.517	64.22	629	24.99	62.83	2.0000	Cannon oil N2700000SP		Malvern Panalytical Ltd	Enter sample description...		1.863E+003	8.00
236.2	23.3544	161.8	692.842	64.19	624	24.99	62.83	2.0000	Cannon oil N2700000SP		Malvern Panalytical Ltd	Enter sample description...		1.864E+003	8.00
237.2	23.4457	160.3	683.786	64.19	616	24.99	62.83	2.0000	Cannon oil N2700000SP		Malvern Panalytical Ltd	Enter sample description...		1.865E+003	8.00
238.2	23.5782	159.2	675.288	64.21	608	24.99	62.83	2.0000	Cannon oil N2700000SP		Malvern Panalytical Ltd	Enter sample description...		1.866E+003	8.00
239.2	23.6753	157.7	665.915	64.16	599	24.99	62.83	2.0000	Cannon oil N2700000SP		Malvern Panalytical Ltd	Enter sample description...		1.867E+003	8.00
240.3	23.7525	156.4	658.318	64.14	592	24.99	62.83	2.0000	Cannon oil N2700000SP		Malvern Panalytical Ltd	Enter sample description...		1.868E+003	8.00
241.3	23.8336	155.3	651.489	64.18	586	24.99	62.83	2.0000	Cannon oil N2700000SP		Malvern Panalytical Ltd	Enter sample description...		1.869E+003	8.00
242.3	23.9199	154.0	643.772	64.20	580	24.99	62.83	2.0000	Cannon oil N2700000SP		Malvern Panalytical Ltd	Enter sample description...		1.870E+003	8.00
243.3	24.0554	152.3	633.278	64.19	570	24.99	62.83	2.0000	Cannon oil N2700000SP		Malvern Panalytical Ltd	Enter sample description...		1.871E+003	8.00
244.3	24.1250	151.1	626.370	64.26	564	24.99	62.83	2.0000	Cannon oil N2700000SP		Malvern Panalytical Ltd	Enter sample description...		1.872E+003	8.00
245.3	24.2124	150.2	620.486	64.36	559	24.99	62.83	2.0000	Cannon oil N2700000SP		Malvern Panalytical Ltd	Enter sample description...		1.873E+003	8.00
246.3	24.3355	149.9	616.089	64.39	556	24.99	62.83	2.0000	Cannon oil N2700000SP		Malvern Panalytical Ltd	Enter sample description...		1.874E+003	8.00
247.3	24.4479	149.4	611.273	64.42	551	24.99	62.83	2.0000	Cannon oil N2700000SP		Malvern Panalytical Ltd	Enter sample description...		1.875E+003	8.00
248.4	24.5182	148.1	603.842	64.55	545	24.99	62.83	2.0000	Cannon oil N2700000SP		Malvern Panalytical Ltd	Enter sample description...		1.876E+003	8.00
249.4	24.6574	147.5	598.089	64.58	540	24.99	62.83	2.0000	Cannon oil N2700000SP		Malvern Panalytical Ltd	Enter sample description...		1.877E+003	8.00
250.4	24.7503	146.1	590.401	64.69	534	24.99	62.83	2.0000	Cannon oil N2700000SP		Malvern Panalytical Ltd	Enter sample description...		1.878E+003	8.00
251.4	24.8585	144.5	581.487	64.61	525	24.99	62.83	2.0000	Cannon oil N2700000SP		Malvern Panalytical Ltd	Enter sample description...		1.879E+003	8.00
252.4	24.9607	143.5	575.048	64.60	519	24.99	62.83	2.0000	Cannon oil N2700000SP		Malvern Panalytical Ltd	Enter sample description...		1.880E+003	8.00
253.4	25.0487	142.8	570.012	64.70	515	24.99	62.83	2.0000	Cannon oil N2700000SP		Malvern Panalytical Ltd	Enter sample description...		1.881E+003	8.00
254.4	25.1458	141.7	563.388	64.79	510	24.99	62.83	2.0000	Cannon oil N2700000SP		Malvern Panalytical Ltd	Enter sample description...		1.882E+003	8.00
255.5	25.2502	140.3	555.450	64.78	502	24.99	62.83	2.0000	Cannon oil N2700000SP		Malvern Panalytical Ltd	Enter sample description...		1.883E+003	8.00
256.5	25.3589	138.6	546.579	64.84	495	24.99	62.83	2.0000	Cannon oil N2700000SP		Malvern Panalytical Ltd	Enter sample description...		1.884E+003	8.00
257.5	25.4531	136.7	537.011	64.83	486	24.99	62.83	2.0000	Cannon oil N2700000SP		Malvern Panalytical Ltd	Enter sample description...		1.885E+003	8.00
258.5	25.5410	135.1	528.852	64.87	479	24.98	62.83	2.0000	Cannon oil N2700000SP		Malvern Panalytical Ltd	Enter sample description...		1.886E+003	8.00
259.5	25.6508	135.3	527.587	64.92	478	24.98	62.83	2.0000	Cannon oil N2700000SP		Malvern Panalytical Ltd	Enter sample description...		1.887E+003	8.00
260.5	25.7682	134.5	521.916	65.00	473	24.99	62.83	2.0000	Cannon oil N2700000SP		Malvern Panalytical Ltd	Enter sample description...		1.888E+003	8.00
261.5	25.8478	132.4	512.327	65.08	465	24.99	62.83	2.0000	Cannon oil N2700000SP		Malvern Panalytical Ltd	Enter sample description...		1.889E+003	8.00
262.6	25.9514	132.2	509.323	65.12	462	24.99	62.83	2.0000	Cannon oil N2700000SP		Malvern Panalytical Ltd	Enter sample description...		1.890E+003	8.00
263.6	26.1038	130.4	499.729	65.17	454	24.98	62.83	2.0000	Cannon oil N2700000SP		Malvern Panalytical Ltd	Enter sample description...		1.892E+003	8.00
264.6	26.1604	129.1	493.390	65.22	448	24.98	62.83	2.0000	Cannon oil N2700000SP		Malvern Panalytical Ltd	Enter sample description...		1.893E+003	8.00
265.6	26.2513	127.8	486.753	65.29	442	24.98	62.83	2.0000	Cannon oil N2700000SP		Malvern Panalytical Ltd	Enter sample description...		1.894E+003	8.00
266.6	26.3591	127.0	481.623	65.44	438	24.98	62.83	2.0000	Cannon oil N2700000SP		Malvern Panalytical Ltd	Enter sample description...		1.895E+003	8.00
267.6	26.4289	126.0	476.798	65.49	434	24.98	62.83	2.0000	Cannon oil N2700000SP		Malvern Panalytical Ltd	Enter sample description...		1.896E+003	8.00
268.6	26.5355	125.3	472.214	65.53	430	24.98	62.83	2.0000	Cannon oil N2700000SP		Malvern Panalytical Ltd	Enter sample description...		1.897E+003	8.00
269.7	26.6273	124.1	466.036	65.61	424	24.98	62.83	2.0000	Cannon oil N2700000SP		Malvern Panalytical Ltd	Enter sample description...		1.898E+003	8.00
270.7	26.7529	123.2	460.476	65.57	419	24.98	62.83	2.0000	Cannon oil N2700000SP		Malvern Panalytical Ltd	Enter sample description...		1.899E+003	8.00
271.7	26.8109	122.4	456.408	65.61	416	24.98	62.83	2.0000	Cannon oil N2700000SP		Malvern Panalytical Ltd	Enter sample description...		1.900E+003	8.00
272.7	26.9617	121.5	450.504	65.68	411	24.98	62.83	2.0000	Cannon oil N2700000SP		Malvern Panalytical Ltd	Enter sample description...		1.901E+003	8.00
273.7	27.0642	120.4	444.779	65.71	405	24.98	62.83	2.0000	Cannon oil N2700000SP		Malvern Panalytical Ltd	Enter sample description...		1.902E+003	8.00
274.7	27.1588	119.6	440.469	65.67	401	24.98	62.83	2.0000	Cannon oil N2700000SP		Malvern Panalytical Ltd	Enter sample description...		1.903E+003	8.00
275.7	27.2862	118.2	433.357	65.69	395	24.98	62.83	2.0000	Cannon oil N2700000SP		Malvern Panalytical Ltd	Enter sample description...		1.904E+003	8.00
276.8	27.3299	117.6	430.345	65.83	393	24.98	62.83	2.0000	Cannon oil N2700000SP		Malvern Panalytical Ltd	Enter sample description...		1.905E+003	8.00
277.8	27.4639	117.0	426.130	65.85	389	24.98	62.83	2.0000	Cannon oil N2700000SP		Malvern Panalytical Ltd	Enter sample description...		1.906E+003	8.00
278.8	27.5552	116.1	421.394	65.83	384	24.98	62.83	2.0000	Cannon oil N2700000SP		Malvern Panalytical Ltd	Enter sample description...		1.907E+003	8.00
279.8	27.6651	114.7	414.592	65.76	378	24.98	62.83	2.0000	Cannon oil N2700000SP		Malvern Panalytical Ltd	Enter sample description...		1.908E+003	8.00
280.8	27.7411	113.8	410.294	65.79	374	24.98	62.83	2.0000	Cannon oil N2700000SP		Malvern Panalytical Ltd	Enter sample description...		1.909E+003	8.00
281.8	27.7824	113.5	408.405	65.86	373	24.98	62.83	2.0000	Cannon oil N2700000SP		Malvern Panalytical Ltd	Enter sample description...		1.910E+003	8.00
282.8	27.9310	113.2	405.185	65.90	370	24.98	62.83	2.0000	Cannon oil N2700000SP		Malvern Panalytical Ltd	Enter sample description...		1.911E+003	8.00
283.8	28.0454	111.4	397.280	65.94	363	24.98	62.83	2.0000	Cannon oil N2700000SP		Malvern Panalytical Ltd	Enter sample description...		1.912E+003	8.00
284.9	28.1623	110.4	391.853	65.99	358	24.98	62.83	2.0000	Cannon oil N2700000SP		Malvern Panalytical Ltd	Enter sample description...		1.913E+003	8.00
285.9	28.2441	110.1	389.739	65.93	356	24.98	62.83	2.0000	Cannon oil N2700000SP		Malvern Panalytical Ltd	Enter sample description...		1.914E+003	8.00
286.9	28.3245	109.6	386.997	66.03	354	24.98	62.83	2.0000	Cannon oil N2700000SP		Malvern Panalytical Ltd	Enter sample description...		1.915E+003	8.00
287.9	28.4923	109.3	383.527	66.08	351	24.98	62.83	2.0000	Cannon oil N2700000SP		Malvern Panalytical Ltd	Enter sample description...		1.916E+003	8.00
288.9	28.5788	108.2	378.693	66.26	347	24.98	62.83	2.0000	Cannon oil N2700000SP		Malvern Panalytical Ltd	Enter sample description...		1.917E+003	8.00
289.9	28.6513	107.3	374.460	66.19	343	24.98	62.83	2.0000	Cannon oil N2700000SP		Malvern Panalytical Ltd	Enter sample description...		1.918E+003	8.00
290.9	28.6834	106.5	371.173	66.31	340	24.98	62.83	2.0000	Cannon oil N2700000SP		Malvern Panalytical Ltd	Enter sample description...		1.919E+003	8.00
292.0	29.3042	106.6	363.611	66.35	333	24.98	62.83	2.0000	Cannon oil N2700000SP		Malvern Panalytical Ltd	Enter sample description...		1.920E+003	8.00
293.0	29.3719	105.0	357.426	66.39	327	24.98	62.83	2.0000	Cannon oil N2700000SP		Malvern Panalytical Ltd	Enter sample description...		1.921E+003	8.00
294.0	29.0427	101.5	349.497	66.57	321	24.98	62.83	2.0000	Cannon oil N2700000SP		Malvern Panalytical Ltd	Enter sample description...		1.922E+003	8.00
295.0	29.1509	100.6	345.159	66.66	317	24.98	62.83	2.0000	Cannon oil N2700000SP		Malvern Panalytical Ltd	Enter sample description...		1.923E+003	8.00
296.0	29.2741	99.15	338.682	66.59	311	24.98	62.83	2.0000	Cannon oil N2700000SP		Malvern Panalytical Ltd	Enter sample description...		1.924E+003	8.00
297.0	29.3377	97.05	330.811	66.52	303	24.98	62.83	2.0000	Cannon oil N2700000SP		Malvern Panalytical Ltd	Enter sample description...		1.925E+003	8.00
298.0	29.4630	96.43	327.302	66.68	301	24.98	62.83	2.0000	Cannon oil N2700000SP		Malvern Panalytical Ltd	Enter sample description...		1.926E+003	8.00
299.1	29.5577	95.15	321.919	66.75	296	24.98	62.83	2.0000	Cannon oil N2700000SP		Malvern Panalytical Ltd	Enter sample description...		1.927E+003	8.00
300.1	29.5499	95.40	322.829	66.92	297	24.98	62.83	2.0000	Cannon oil N2700000SP		Malvern Panalytical Ltd	Enter sample description...		1.928E+003	8.00
301.1	29.8084	95.11	319.056	66.86	293	24.98	62.83	2.0000	Cannon oil N2700000SP		Malvern Panalytical Ltd	Enter sample description...		1.929E+003	8.00
302.1	29.8660	94.32	315.816	66.96	291	24.98	62.83	2.0000	Cannon oil N2700000SP		Malvern Panalytical Ltd	Enter sample description...		1.930E+003	8.00
303.1	29.9635	93.01	310.406	66.92	286	24.98	62.83	2.0000	Cannon oil N2700000SP		Malvern Panalytical Ltd	Enter sample description...		1.931E+003	8.00
304.1	30.0662	91.40	304.003	66.83	279	24.98	62.83	2.0000	Cannon oil N2700000SP		Malvern Panalytical Ltd	Enter sample description...		1.932E+003	8.00
