# Supplementary material for: Experimental study on the effect of Coumarone resin on the performance of SBS-modified asphalt
Source: PLoS One. 2024 Apr 18;19(4):e0301528. doi: 10.1371/journal.pone.0301528 (PMC11025964; doi:10.1371/journal.pone.0301528)
Supplement: S1 Data — (ZIP) [file pone.0301528.s001.zip › test data/fatigue performance evaluation5.csv]

Time (action)(s)	Complex shear strain(%)	Complex shear stress(kPa)	Shear modulus (complex component)(kPa)	Phase angle(°)	G* sin(delta)(kPa)	Temperature(°C)	Angular frequency(rad/s)	Gap(mm)	Material name	Sample ID	Company name	Sample Description	Batch number	Time (sample)(s)	Plate diameter	Notes	Operator name
0.9999	0.0713122	6.080	8526.142	53.43	6847	25.00	62.83	2.0000	Cannon oil N2700000SP		Malvern Panalytical Ltd	Enter sample description...		1.626E+003	8.00
2.008	0.199942	16.77	8389.188	52.91	6692	25.00	62.83	2.0000	Cannon oil N2700000SP		Malvern Panalytical Ltd	Enter sample description...		1.627E+003	8.00
3.027	0.299704	24.96	8328.499	53.04	6655	25.00	62.83	2.0000	Cannon oil N2700000SP		Malvern Panalytical Ltd	Enter sample description...		1.628E+003	8.00
4.044	0.399527	33.28	8330.361	53.08	6660	25.00	62.83	2.0000	Cannon oil N2700000SP		Malvern Panalytical Ltd	Enter sample description...		1.629E+003	8.00
5.063	0.499373	41.58	8325.847	53.12	6660	25.00	62.83	2.0000	Cannon oil N2700000SP		Malvern Panalytical Ltd	Enter sample description...		1.630E+003	8.00
6.164	0.599906	49.63	8273.297	53.20	6625	25.00	62.83	2.0000	Cannon oil N2700000SP		Malvern Panalytical Ltd	Enter sample description...		1.632E+003	8.00
7.175	0.699407	57.73	8253.740	53.29	6617	25.00	62.83	2.0000	Cannon oil N2700000SP		Malvern Panalytical Ltd	Enter sample description...		1.633E+003	8.00
8.188	0.799647	65.86	8236.154	53.37	6609	25.00	62.83	2.0000	Cannon oil N2700000SP		Malvern Panalytical Ltd	Enter sample description...		1.634E+003	8.00
9.204	0.899320	73.75	8200.578	53.46	6588	25.00	62.83	2.0000	Cannon oil N2700000SP		Malvern Panalytical Ltd	Enter sample description...		1.635E+003	8.00
10.22	0.999578	81.60	8163.776	53.53	6565	25.00	62.83	2.0000	Cannon oil N2700000SP		Malvern Panalytical Ltd	Enter sample description...		1.636E+003	8.00
11.29	1.09865	89.41	8137.970	53.59	6549	25.00	62.83	2.0000	Cannon oil N2700000SP		Malvern Panalytical Ltd	Enter sample description...		1.637E+003	8.00
12.30	1.19847	97.18	8108.251	53.67	6532	25.00	62.83	2.0000	Cannon oil N2700000SP		Malvern Panalytical Ltd	Enter sample description...		1.638E+003	8.00
13.31	1.29888	104.8	8065.008	53.74	6504	25.00	62.83	2.0000	Cannon oil N2700000SP		Malvern Panalytical Ltd	Enter sample description...		1.639E+003	8.00
14.33	1.40079	112.5	8030.270	53.81	6481	25.00	62.83	2.0000	Cannon oil N2700000SP		Malvern Panalytical Ltd	Enter sample description...		1.640E+003	8.00
15.34	1.50050	120.0	7997.112	53.88	6460	25.00	62.83	2.0000	Cannon oil N2700000SP		Malvern Panalytical Ltd	Enter sample description...		1.641E+003	8.00
16.35	1.59811	127.2	7957.861	53.95	6434	25.00	62.83	2.0000	Cannon oil N2700000SP		Malvern Panalytical Ltd	Enter sample description...		1.642E+003	8.00
17.36	1.69869	134.5	7915.634	54.02	6405	25.00	62.83	2.0000	Cannon oil N2700000SP		Malvern Panalytical Ltd	Enter sample description...		1.643E+003	8.00
18.38	1.79969	141.8	7876.953	54.08	6379	25.00	62.83	2.0000	Cannon oil N2700000SP		Malvern Panalytical Ltd	Enter sample description...		1.644E+003	8.00
19.39	1.90046	149.0	7838.767	54.14	6353	25.00	62.83	2.0000	Cannon oil N2700000SP		Malvern Panalytical Ltd	Enter sample description...		1.645E+003	8.00
20.40	2.00119	155.9	7791.900	54.21	6320	25.00	62.83	2.0000	Cannon oil N2700000SP		Malvern Panalytical Ltd	Enter sample description...		1.646E+003	8.00
21.42	2.09980	162.7	7748.105	54.28	6291	25.01	62.83	2.0000	Cannon oil N2700000SP		Malvern Panalytical Ltd	Enter sample description...		1.647E+003	8.00
22.42	2.19985	169.5	7705.502	54.36	6262	25.01	62.83	2.0000	Cannon oil N2700000SP		Malvern Panalytical Ltd	Enter sample description...		1.648E+003	8.00
23.44	2.29991	176.2	7661.744	54.43	6232	25.01	62.83	2.0000	Cannon oil N2700000SP		Malvern Panalytical Ltd	Enter sample description...		1.649E+003	8.00
24.45	2.40213	182.9	7613.067	54.49	6197	25.01	62.83	2.0000	Cannon oil N2700000SP		Malvern Panalytical Ltd	Enter sample description...		1.650E+003	8.00
25.46	2.50231	189.4	7567.037	54.57	6166	25.01	62.83	2.0000	Cannon oil N2700000SP		Malvern Panalytical Ltd	Enter sample description...		1.651E+003	8.00
26.47	2.59854	195.4	7521.206	54.65	6135	25.01	62.83	2.0000	Cannon oil N2700000SP		Malvern Panalytical Ltd	Enter sample description...		1.652E+003	8.00
27.48	2.69865	201.6	7472.005	54.74	6101	25.01	62.83	2.0000	Cannon oil N2700000SP		Malvern Panalytical Ltd	Enter sample description...		1.653E+003	8.00
28.49	2.79878	207.8	7424.635	54.82	6069	25.01	62.83	2.0000	Cannon oil N2700000SP		Malvern Panalytical Ltd	Enter sample description...		1.654E+003	8.00
29.51	2.90149	213.9	7373.289	54.92	6034	25.01	62.83	2.0000	Cannon oil N2700000SP		Malvern Panalytical Ltd	Enter sample description...		1.655E+003	8.00
30.53	3.00059	219.7	7323.447	55.02	6001	25.02	62.83	2.0000	Cannon oil N2700000SP		Malvern Panalytical Ltd	Enter sample description...		1.656E+003	8.00
31.55	3.09624	225.2	7273.245	55.13	5967	25.02	62.83	2.0000	Cannon oil N2700000SP		Malvern Panalytical Ltd	Enter sample description...		1.657E+003	8.00
32.56	3.20114	231.2	7221.321	55.24	5933	25.02	62.83	2.0000	Cannon oil N2700000SP		Malvern Panalytical Ltd	Enter sample description...		1.658E+003	8.00
33.58	3.29967	236.7	7172.436	55.38	5902	25.02	62.83	2.0000	Cannon oil N2700000SP		Malvern Panalytical Ltd	Enter sample description...		1.659E+003	8.00
34.59	3.40249	242.2	7117.897	55.49	5865	25.02	62.83	2.0000	Cannon oil N2700000SP		Malvern Panalytical Ltd	Enter sample description...		1.660E+003	8.00
35.60	3.50578	247.7	7064.939	55.61	5830	25.02	62.83	2.0000	Cannon oil N2700000SP		Malvern Panalytical Ltd	Enter sample description...		1.661E+003	8.00
36.62	3.60155	252.6	7013.277	55.77	5798	25.02	62.83	2.0000	Cannon oil N2700000SP		Malvern Panalytical Ltd	Enter sample description...		1.662E+003	8.00
37.64	3.70213	257.7	6959.659	55.91	5764	25.02	62.83	2.0000	Cannon oil N2700000SP		Malvern Panalytical Ltd	Enter sample description...		1.663E+003	8.00
38.66	3.80445	262.6	6903.635	56.06	5727	25.02	62.83	2.0000	Cannon oil N2700000SP		Malvern Panalytical Ltd	Enter sample description...		1.664E+003	8.00
39.67	3.90057	267.3	6851.760	56.22	5695	25.02	62.83	2.0000	Cannon oil N2700000SP		Malvern Panalytical Ltd	Enter sample description...		1.665E+003	8.00
40.69	4.00464	272.2	6797.408	56.39	5661	25.03	62.83	2.0000	Cannon oil N2700000SP		Malvern Panalytical Ltd	Enter sample description...		1.666E+003	8.00
41.70	4.09963	276.5	6743.559	56.53	5625	25.03	62.83	2.0000	Cannon oil N2700000SP		Malvern Panalytical Ltd	Enter sample description...		1.667E+003	8.00
42.72	4.20146	281.0	6687.457	56.72	5591	25.03	62.83	2.0000	Cannon oil N2700000SP		Malvern Panalytical Ltd	Enter sample description...		1.668E+003	8.00
43.73	4.30144	285.4	6635.279	56.88	5558	25.03	62.83	2.0000	Cannon oil N2700000SP		Malvern Panalytical Ltd	Enter sample description...		1.669E+003	8.00
44.74	4.40090	289.7	6582.129	57.06	5524	25.03	62.83	2.0000	Cannon oil N2700000SP		Malvern Panalytical Ltd	Enter sample description...		1.670E+003	8.00
45.75	4.50895	294.2	6524.113	57.21	5485	25.03	62.83	2.0000	Cannon oil N2700000SP		Malvern Panalytical Ltd	Enter sample description...		1.671E+003	8.00
46.77	4.60347	297.8	6469.455	57.39	5450	25.03	62.83	2.0000	Cannon oil N2700000SP		Malvern Panalytical Ltd	Enter sample description...		1.672E+003	8.00
47.78	4.70120	301.6	6415.110	57.56	5414	25.03	62.83	2.0000	Cannon oil N2700000SP		Malvern Panalytical Ltd	Enter sample description...		1.673E+003	8.00
48.80	4.80368	305.7	6364.350	57.70	5380	25.03	62.83	2.0000	Cannon oil N2700000SP		Malvern Panalytical Ltd	Enter sample description...		1.674E+003	8.00
49.81	4.90491	309.2	6304.617	57.88	5340	25.03	62.83	2.0000	Cannon oil N2700000SP		Malvern Panalytical Ltd	Enter sample description...		1.675E+003	8.00
50.83	5.00671	312.9	6250.216	58.04	5303	25.04	62.83	2.0000	Cannon oil N2700000SP		Malvern Panalytical Ltd	Enter sample description...		1.676E+003	8.00
51.84	5.10684	316.5	6197.222	58.15	5264	25.04	62.83	2.0000	Cannon oil N2700000SP		Malvern Panalytical Ltd	Enter sample description...		1.677E+003	8.00
52.86	5.20029	319.5	6143.668	58.26	5225	25.04	62.83	2.0000	Cannon oil N2700000SP		Malvern Panalytical Ltd	Enter sample description...		1.678E+003	8.00
53.87	5.30896	323.2	6088.509	58.39	5185	25.04	62.83	2.0000	Cannon oil N2700000SP		Malvern Panalytical Ltd	Enter sample description...		1.679E+003	8.00
54.88	5.40649	326.4	6036.848	58.53	5149	25.04	62.83	2.0000	Cannon oil N2700000SP		Malvern Panalytical Ltd	Enter sample description...		1.680E+003	8.00
55.90	5.49925	329.2	5986.498	58.63	5112	25.04	62.83	2.0000	Cannon oil N2700000SP		Malvern Panalytical Ltd	Enter sample description...		1.681E+003	8.00
56.91	5.60511	332.4	5930.432	58.76	5071	25.04	62.83	2.0000	Cannon oil N2700000SP		Malvern Panalytical Ltd	Enter sample description...		1.682E+003	8.00
57.92	5.70598	335.5	5879.419	58.90	5034	25.04	62.83	2.0000	Cannon oil N2700000SP		Malvern Panalytical Ltd	Enter sample description...		1.683E+003	8.00
58.93	5.80371	338.3	5829.308	59.01	4997	25.04	62.83	2.0000	Cannon oil N2700000SP		Malvern Panalytical Ltd	Enter sample description...		1.684E+003	8.00
59.94	5.90466	341.3	5779.568	59.11	4960	25.04	62.83	2.0000	Cannon oil N2700000SP		Malvern Panalytical Ltd	Enter sample description...		1.685E+003	8.00
60.95	6.00769	344.1	5728.218	59.22	4921	25.04	62.83	2.0000	Cannon oil N2700000SP		Malvern Panalytical Ltd	Enter sample description...		1.686E+003	8.00
61.98	6.10401	346.5	5677.091	59.36	4885	25.04	62.83	2.0000	Cannon oil N2700000SP		Malvern Panalytical Ltd	Enter sample description...		1.687E+003	8.00
62.98	6.20136	349.0	5628.492	59.49	4849	25.04	62.83	2.0000	Cannon oil N2700000SP		Malvern Panalytical Ltd	Enter sample description...		1.688E+003	8.00
64.00	6.30403	351.7	5578.601	59.56	4810	25.04	62.83	2.0000	Cannon oil N2700000SP		Malvern Panalytical Ltd	Enter sample description...		1.689E+003	8.00
65.01	6.40585	354.2	5528.698	59.69	4773	25.04	62.83	2.0000	Cannon oil N2700000SP		Malvern Panalytical Ltd	Enter sample description...		1.690E+003	8.00
66.03	6.50314	356.4	5480.797	59.81	4737	25.04	62.83	2.0000	Cannon oil N2700000SP		Malvern Panalytical Ltd	Enter sample description...		1.691E+003	8.00
67.05	6.61235	359.2	5432.610	59.90	4700	25.04	62.83	2.0000	Cannon oil N2700000SP		Malvern Panalytical Ltd	Enter sample description...		1.692E+003	8.00
68.06	6.71241	361.4	5383.574	60.00	4662	25.04	62.83	2.0000	Cannon oil N2700000SP		Malvern Panalytical Ltd	Enter sample description...		1.693E+003	8.00
69.08	6.80622	363.4	5338.615	60.12	4629	25.04	62.83	2.0000	Cannon oil N2700000SP		Malvern Panalytical Ltd	Enter sample description...		1.694E+003	8.00
70.10	6.90023	365.2	5292.192	60.22	4594	25.04	62.83	2.0000	Cannon oil N2700000SP		Malvern Panalytical Ltd	Enter sample description...		1.695E+003	8.00
71.11	7.01212	367.8	5245.038	60.32	4557	25.04	62.83	2.0000	Cannon oil N2700000SP		Malvern Panalytical Ltd	Enter sample description...		1.697E+003	8.00
72.13	7.10654	369.5	5198.928	60.45	4523	25.04	62.83	2.0000	Cannon oil N2700000SP		Malvern Panalytical Ltd	Enter sample description...		1.698E+003	8.00
73.14	7.21168	371.7	5154.312	60.53	4487	25.04	62.83	2.0000	Cannon oil N2700000SP		Malvern Panalytical Ltd	Enter sample description...		1.699E+003	8.00
74.15	7.31855	373.8	5108.212	60.62	4451	25.04	62.83	2.0000	Cannon oil N2700000SP		Malvern Panalytical Ltd	Enter sample description...		1.700E+003	8.00
75.17	7.41063	375.2	5063.105	60.73	4417	25.04	62.83	2.0000	Cannon oil N2700000SP		Malvern Panalytical Ltd	Enter sample description...		1.701E+003	8.00
76.18	7.50691	376.9	5020.371	60.85	4384	25.04	62.83	2.0000	Cannon oil N2700000SP		Malvern Panalytical Ltd	Enter sample description...		1.702E+003	8.00
77.19	7.60734	378.6	4976.909	60.93	4350	25.04	62.83	2.0000	Cannon oil N2700000SP		Malvern Panalytical Ltd	Enter sample description...		1.703E+003	8.00
78.21	7.70832	380.2	4931.852	61.02	4314	25.05	62.83	2.0000	Cannon oil N2700000SP		Malvern Panalytical Ltd	Enter sample description...		1.704E+003	8.00
79.22	7.80327	381.5	4889.499	61.12	4281	25.05	62.83	2.0000	Cannon oil N2700000SP		Malvern Panalytical Ltd	Enter sample description...		1.705E+003	8.00
80.24	7.90771	383.4	4847.912	61.21	4249	25.05	62.83	2.0000	Cannon oil N2700000SP		Malvern Panalytical Ltd	Enter sample description...		1.706E+003	8.00
81.26	8.01002	384.8	4803.481	61.29	4213	25.05	62.83	2.0000	Cannon oil N2700000SP		Malvern Panalytical Ltd	Enter sample description...		1.707E+003	8.00
82.27	8.10982	386.2	4762.373	61.40	4181	25.04	62.83	2.0000	Cannon oil N2700000SP		Malvern Panalytical Ltd	Enter sample description...		1.708E+003	8.00
83.29	8.20039	387.4	4724.404	61.49	4151	25.04	62.83	2.0000	Cannon oil N2700000SP		Malvern Panalytical Ltd	Enter sample description...		1.709E+003	8.00
84.30	8.30729	388.8	4680.457	61.55	4115	25.04	62.83	2.0000	Cannon oil N2700000SP		Malvern Panalytical Ltd	Enter sample description...		1.710E+003	8.00
85.31	8.40368	390.0	4640.776	61.64	4084	25.04	62.83	2.0000	Cannon oil N2700000SP		Malvern Panalytical Ltd	Enter sample description...		1.711E+003	8.00
86.32	8.50507	391.3	4600.262	61.75	4052	25.04	62.83	2.0000	Cannon oil N2700000SP		Malvern Panalytical Ltd	Enter sample description...		1.712E+003	8.00
87.34	8.61317	392.8	4560.837	61.83	4020	25.05	62.83	2.0000	Cannon oil N2700000SP		Malvern Panalytical Ltd	Enter sample description...		1.713E+003	8.00
88.35	8.71909	394.0	4519.308	61.89	3986	25.05	62.83	2.0000	Cannon oil N2700000SP		Malvern Panalytical Ltd	Enter sample description...		1.714E+003	8.00
89.36	8.81400	394.9	4480.174	61.98	3955	25.04	62.83	2.0000	Cannon oil N2700000SP		Malvern Panalytical Ltd	Enter sample description...		1.715E+003	8.00
90.37	8.91201	396.0	4442.942	62.07	3925	25.04	62.83	2.0000	Cannon oil N2700000SP		Malvern Panalytical Ltd	Enter sample description...		1.716E+003	8.00
91.39	9.01136	396.9	4404.493	62.14	3894	25.04	62.83	2.0000	Cannon oil N2700000SP		Malvern Panalytical Ltd	Enter sample description...		1.717E+003	8.00
92.40	9.09670	397.2	4366.806	62.20	3863	25.04	62.83	2.0000	Cannon oil N2700000SP		Malvern Panalytical Ltd	Enter sample description...		1.718E+003	8.00
93.42	9.20967	398.7	4329.161	62.29	3833	25.04	62.83	2.0000	Cannon oil N2700000SP		Malvern Panalytical Ltd	Enter sample description...		1.719E+003	8.00
94.43	9.31738	399.8	4291.223	62.38	3802	25.04	62.83	2.0000	Cannon oil N2700000SP		Malvern Panalytical Ltd	Enter sample description...		1.720E+003	8.00
95.45	9.42511	400.8	4252.732	62.45	3770	25.04	62.83	2.0000	Cannon oil N2700000SP		Malvern Panalytical Ltd	Enter sample description...		1.721E+003	8.00
96.46	9.51255	401.1	4216.605	62.52	3741	25.04	62.83	2.0000	Cannon oil N2700000SP		Malvern Panalytical Ltd	Enter sample description...		1.722E+003	8.00
97.48	9.61540	402.0	4181.101	62.59	3712	25.04	62.83	2.0000	Cannon oil N2700000SP		Malvern Panalytical Ltd	Enter sample description...		1.723E+003	8.00
98.49	9.71015	402.5	4145.140	62.64	3682	25.04	62.83	2.0000	Cannon oil N2700000SP		Malvern Panalytical Ltd	Enter sample description...		1.724E+003	8.00
99.50	9.80510	402.9	4109.385	62.73	3653	25.04	62.83	2.0000	Cannon oil N2700000SP		Malvern Panalytical Ltd	Enter sample description...		1.725E+003	8.00
100.5	9.90696	403.6	4073.627	62.81	3624	25.04	62.83	2.0000	Cannon oil N2700000SP		Malvern Panalytical Ltd	Enter sample description...		1.726E+003	8.00
101.5	10.0152	404.4	4038.020	62.88	3594	25.04	62.83	2.0000	Cannon oil N2700000SP		Malvern Panalytical Ltd	Enter sample description...		1.727E+003	8.00
102.5	10.1135	404.9	4003.612	62.93	3565	25.04	62.83	2.0000	Cannon oil N2700000SP		Malvern Panalytical Ltd	Enter sample description...		1.728E+003	8.00
103.5	10.2125	405.3	3969.060	62.99	3536	25.04	62.83	2.0000	Cannon oil N2700000SP		Malvern Panalytical Ltd	Enter sample description...		1.729E+003	8.00
104.6	10.3134	405.6	3933.222	63.06	3506	25.04	62.83	2.0000	Cannon oil N2700000SP		Malvern Panalytical Ltd	Enter sample description...		1.730E+003	8.00
105.6	10.4079	405.9	3899.864	63.14	3479	25.04	62.83	2.0000	Cannon oil N2700000SP		Malvern Panalytical Ltd	Enter sample description...		1.731E+003	8.00
106.6	10.5010	406.0	3865.837	63.19	3450	25.04	62.83	2.0000	Cannon oil N2700000SP		Malvern Panalytical Ltd	Enter sample description...		1.732E+003	8.00
107.6	10.6140	406.7	3831.326	63.26	3421	25.04	62.83	2.0000	Cannon oil N2700000SP		Malvern Panalytical Ltd	Enter sample description...		1.733E+003	8.00
108.6	10.7142	406.9	3797.400	63.33	3393	25.04	62.83	2.0000	Cannon oil N2700000SP		Malvern Panalytical Ltd	Enter sample description...		1.734E+003	8.00
109.6	10.8186	407.2	3763.445	63.37	3364	25.04	62.83	2.0000	Cannon oil N2700000SP		Malvern Panalytical Ltd	Enter sample description...		1.735E+003	8.00
110.7	10.9240	407.5	3730.053	63.44	3336	25.04	62.83	2.0000	Cannon oil N2700000SP		Malvern Panalytical Ltd	Enter sample description...		1.736E+003	8.00
111.7	11.0215	407.5	3696.962	63.50	3308	25.04	62.83	2.0000	Cannon oil N2700000SP		Malvern Panalytical Ltd	Enter sample description...		1.737E+003	8.00
112.7	11.1118	407.2	3664.753	63.55	3281	25.04	62.83	2.0000	Cannon oil N2700000SP		Malvern Panalytical Ltd	Enter sample description...		1.738E+003	8.00
113.7	11.2207	407.5	3631.355	63.59	3252	25.04	62.83	2.0000	Cannon oil N2700000SP		Malvern Panalytical Ltd	Enter sample description...		1.739E+003	8.00
114.7	11.3188	407.3	3598.243	63.66	3225	25.04	62.83	2.0000	Cannon oil N2700000SP		Malvern Panalytical Ltd	Enter sample description...		1.740E+003	8.00
115.7	11.4224	407.3	3565.586	63.72	3197	25.04	62.83	2.0000	Cannon oil N2700000SP		Malvern Panalytical Ltd	Enter sample description...		1.741E+003	8.00
116.7	11.5273	407.2	3532.537	63.75	3168	25.04	62.83	2.0000	Cannon oil N2700000SP		Malvern Panalytical Ltd	Enter sample description...		1.742E+003	8.00
117.8	11.6147	406.6	3500.441	63.82	3141	25.04	62.83	2.0000	Cannon oil N2700000SP		Malvern Panalytical Ltd	Enter sample description...		1.743E+003	8.00
118.8	11.7213	406.5	3467.713	63.88	3113	25.04	62.83	2.0000	Cannon oil N2700000SP		Malvern Panalytical Ltd	Enter sample description...		1.744E+003	8.00
119.8	11.8142	405.7	3434.139	63.91	3084	25.04	62.83	2.0000	Cannon oil N2700000SP		Malvern Panalytical Ltd	Enter sample description...		1.745E+003	8.00
120.8	11.9101	405.2	3402.090	63.95	3057	25.04	62.83	2.0000	Cannon oil N2700000SP		Malvern Panalytical Ltd	Enter sample description...		1.746E+003	8.00
121.8	12.0114	404.7	3369.420	64.02	3029	25.04	62.83	2.0000	Cannon oil N2700000SP		Malvern Panalytical Ltd	Enter sample description...		1.747E+003	8.00
122.9	12.1063	403.8	3335.592	64.04	2999	25.04	62.83	2.0000	Cannon oil N2700000SP		Malvern Panalytical Ltd	Enter sample description...		1.748E+003	8.00
123.9	12.2138	403.4	3302.567	64.10	2971	25.04	62.83	2.0000	Cannon oil N2700000SP		Malvern Panalytical Ltd	Enter sample description...		1.749E+003	8.00
124.9	12.3242	402.9	3268.885	64.16	2942	25.04	62.83	2.0000	Cannon oil N2700000SP		Malvern Panalytical Ltd	Enter sample description...		1.750E+003	8.00
125.9	12.4413	402.2	3232.979	64.19	2910	25.04	62.83	2.0000	Cannon oil N2700000SP		Malvern Panalytical Ltd	Enter sample description...		1.751E+003	8.00
126.9	12.5257	400.9	3200.360	64.23	2882	25.04	62.83	2.0000	Cannon oil N2700000SP		Malvern Panalytical Ltd	Enter sample description...		1.752E+003	8.00
127.9	12.6256	399.8	3166.200	64.28	2852	25.04	62.83	2.0000	Cannon oil N2700000SP		Malvern Panalytical Ltd	Enter sample description...		1.753E+003	8.00
129.1	12.7194	397.9	3128.050	64.32	2819	25.04	62.83	2.0000	Cannon oil N2700000SP		Malvern Panalytical Ltd	Enter sample description...		1.754E+003	8.00
130.1	12.8169	396.5	3093.254	64.35	2788	25.03	62.83	2.0000	Cannon oil N2700000SP		Malvern Panalytical Ltd	Enter sample description...		1.755E+003	8.00
131.1	12.9294	395.3	3057.217	64.39	2757	25.03	62.83	2.0000	Cannon oil N2700000SP		Malvern Panalytical Ltd	Enter sample description...		1.756E+003	8.00
132.1	13.0363	393.7	3020.306	64.43	2725	25.03	62.83	2.0000	Cannon oil N2700000SP		Malvern Panalytical Ltd	Enter sample description...		1.758E+003	8.00
133.1	13.1328	391.8	2983.724	64.47	2692	25.03	62.83	2.0000	Cannon oil N2700000SP		Malvern Panalytical Ltd	Enter sample description...		1.759E+003	8.00
134.1	13.2311	389.9	2946.664	64.50	2660	25.03	62.83	2.0000	Cannon oil N2700000SP		Malvern Panalytical Ltd	Enter sample description...		1.760E+003	8.00
135.1	13.3377	387.9	2908.575	64.52	2626	25.03	62.83	2.0000	Cannon oil N2700000SP		Malvern Panalytical Ltd	Enter sample description...		1.761E+003	8.00
136.2	13.4365	385.6	2869.461	64.55	2591	25.03	62.83	2.0000	Cannon oil N2700000SP		Malvern Panalytical Ltd	Enter sample description...		1.762E+003	8.00
137.2	13.5467	383.3	2829.645	64.60	2556	25.03	62.83	2.0000	Cannon oil N2700000SP		Malvern Panalytical Ltd	Enter sample description...		1.763E+003	8.00
138.2	13.6561	380.9	2789.027	64.60	2519	25.03	62.83	2.0000	Cannon oil N2700000SP		Malvern Panalytical Ltd	Enter sample description...		1.764E+003	8.00
139.2	13.7496	377.9	2748.142	64.62	2483	25.03	62.83	2.0000	Cannon oil N2700000SP		Malvern Panalytical Ltd	Enter sample description...		1.765E+003	8.00
140.2	13.8399	374.6	2706.730	64.65	2446	25.03	62.83	2.0000	Cannon oil N2700000SP		Malvern Panalytical Ltd	Enter sample description...		1.766E+003	8.00
141.2	13.9301	371.3	2665.542	64.67	2409	25.03	62.83	2.0000	Cannon oil N2700000SP		Malvern Panalytical Ltd	Enter sample description...		1.767E+003	8.00
142.3	14.0347	368.1	2622.749	64.69	2371	25.03	62.83	2.0000	Cannon oil N2700000SP		Malvern Panalytical Ltd	Enter sample description...		1.768E+003	8.00
143.3	14.1426	364.9	2580.087	64.73	2333	25.03	62.83	2.0000	Cannon oil N2700000SP		Malvern Panalytical Ltd	Enter sample description...		1.769E+003	8.00
144.3	14.2562	361.8	2537.525	64.73	2295	25.03	62.83	2.0000	Cannon oil N2700000SP		Malvern Panalytical Ltd	Enter sample description...		1.770E+003	8.00
145.3	14.3519	358.0	2494.686	64.74	2256	25.03	62.83	2.0000	Cannon oil N2700000SP		Malvern Panalytical Ltd	Enter sample description...		1.771E+003	8.00
146.3	14.4480	354.1	2450.860	64.76	2217	25.03	62.83	2.0000	Cannon oil N2700000SP		Malvern Panalytical Ltd	Enter sample description...		1.772E+003	8.00
147.3	14.5463	350.3	2408.448	64.78	2179	25.03	62.83	2.0000	Cannon oil N2700000SP		Malvern Panalytical Ltd	Enter sample description...		1.773E+003	8.00
148.3	14.6411	346.3	2365.553	64.77	2140	25.03	62.83	2.0000	Cannon oil N2700000SP		Malvern Panalytical Ltd	Enter sample description...		1.774E+003	8.00
149.4	14.7403	342.3	2322.527	64.77	2101	25.03	62.83	2.0000	Cannon oil N2700000SP		Malvern Panalytical Ltd	Enter sample description...		1.775E+003	8.00
150.4	14.8624	339.0	2280.670	64.80	2064	25.02	62.83	2.0000	Cannon oil N2700000SP		Malvern Panalytical Ltd	Enter sample description...		1.776E+003	8.00
151.4	14.9671	335.1	2238.772	64.79	2026	25.02	62.83	2.0000	Cannon oil N2700000SP		Malvern Panalytical Ltd	Enter sample description...		1.777E+003	8.00
152.4	15.0631	331.1	2198.030	64.78	1989	25.02	62.83	2.0000	Cannon oil N2700000SP		Malvern Panalytical Ltd	Enter sample description...		1.778E+003	8.00
153.4	15.1556	327.1	2158.010	64.78	1952	25.02	62.83	2.0000	Cannon oil N2700000SP		Malvern Panalytical Ltd	Enter sample description...		1.779E+003	8.00
154.4	15.2511	323.2	2119.124	64.79	1917	25.02	62.83	2.0000	Cannon oil N2700000SP		Malvern Panalytical Ltd	Enter sample description...		1.780E+003	8.00
155.4	15.3552	319.3	2079.727	64.81	1882	25.02	62.83	2.0000	Cannon oil N2700000SP		Malvern Panalytical Ltd	Enter sample description...		1.781E+003	8.00
156.4	15.3684	314.1	2043.976	64.80	1849	25.02	62.83	2.0000	Cannon oil N2700000SP		Malvern Panalytical Ltd	Enter sample description...		1.782E+003	8.00
157.5	15.5601	312.1	2005.503	64.84	1815	25.02	62.83	2.0000	Cannon oil N2700000SP		Malvern Panalytical Ltd	Enter sample description...		1.783E+003	8.00
158.5	15.6707	308.5	1968.780	64.86	1782	25.02	62.83	2.0000	Cannon oil N2700000SP		Malvern Panalytical Ltd	Enter sample description...		1.784E+003	8.00
159.5	15.7697	304.9	1933.614	64.84	1750	25.02	62.83	2.0000	Cannon oil N2700000SP		Malvern Panalytical Ltd	Enter sample description...		1.785E+003	8.00
160.5	15.8688	301.4	1899.631	64.82	1719	25.02	62.83	2.0000	Cannon oil N2700000SP		Malvern Panalytical Ltd	Enter sample description...		1.786E+003	8.00
161.5	15.9546	297.7	1865.642	64.86	1689	25.01	62.83	2.0000	Cannon oil N2700000SP		Malvern Panalytical Ltd	Enter sample description...		1.787E+003	8.00
162.5	16.0565	294.3	1833.146	64.82	1659	25.01	62.83	2.0000	Cannon oil N2700000SP		Malvern Panalytical Ltd	Enter sample description...		1.788E+003	8.00
163.5	16.1412	290.6	1800.454	64.82	1629	25.01	62.83	2.0000	Cannon oil N2700000SP		Malvern Panalytical Ltd	Enter sample description...		1.789E+003	8.00
164.6	16.2507	287.6	1770.017	64.82	1602	25.01	62.83	2.0000	Cannon oil N2700000SP		Malvern Panalytical Ltd	Enter sample description...		1.790E+003	8.00
165.6	16.3630	284.9	1741.069	64.82	1576	25.01	62.83	2.0000	Cannon oil N2700000SP		Malvern Panalytical Ltd	Enter sample description...		1.791E+003	8.00
166.6	16.4518	281.7	1712.355	64.80	1549	25.01	62.83	2.0000	Cannon oil N2700000SP		Malvern Panalytical Ltd	Enter sample description...		1.792E+003	8.00
167.6	16.5477	278.6	1683.817	64.82	1524	25.01	62.83	2.0000	Cannon oil N2700000SP		Malvern Panalytical Ltd	Enter sample description...		1.793E+003	8.00
168.6	16.6171	275.6	1658.456	64.85	1501	25.01	62.83	2.0000	Cannon oil N2700000SP		Malvern Panalytical Ltd	Enter sample description...		1.794E+003	8.00
169.6	16.7364	272.8	1630.048	64.82	1475	25.01	62.83	2.0000	Cannon oil N2700000SP		Malvern Panalytical Ltd	Enter sample description...		1.795E+003	8.00
170.7	16.8486	270.2	1603.757	64.87	1452	25.01	62.83	2.0000	Cannon oil N2700000SP		Malvern Panalytical Ltd	Enter sample description...		1.796E+003	8.00
171.7	16.9546	267.5	1577.847	64.88	1429	25.01	62.83	2.0000	Cannon oil N2700000SP		Malvern Panalytical Ltd	Enter sample description...		1.797E+003	8.00
172.7	16.9908	263.9	1553.240	64.88	1406	25.01	62.83	2.0000	Cannon oil N2700000SP		Malvern Panalytical Ltd	Enter sample description...		1.798E+003	8.00
173.7	17.1637	262.4	1528.564	64.90	1384	25.01	62.83	2.0000	Cannon oil N2700000SP		Malvern Panalytical Ltd	Enter sample description...		1.799E+003	8.00
174.7	17.2688	259.8	1504.296	64.89	1362	25.01	62.83	2.0000	Cannon oil N2700000SP		Malvern Panalytical Ltd	Enter sample description...		1.800E+003	8.00
175.7	17.3646	257.2	1481.102	64.86	1341	25.01	62.83	2.0000	Cannon oil N2700000SP		Malvern Panalytical Ltd	Enter sample description...		1.801E+003	8.00
176.8	17.4581	254.5	1457.969	64.88	1320	25.00	62.83	2.0000	Cannon oil N2700000SP		Malvern Panalytical Ltd	Enter sample description...		1.802E+003	8.00
177.8	17.5513	252.0	1435.770	64.89	1300	25.00	62.83	2.0000	Cannon oil N2700000SP		Malvern Panalytical Ltd	Enter sample description...		1.803E+003	8.00
178.8	17.6573	249.6	1413.764	64.90	1280	25.00	62.83	2.0000	Cannon oil N2700000SP		Malvern Panalytical Ltd	Enter sample description...		1.804E+003	8.00
179.8	17.7720	247.6	1393.372	64.88	1262	25.00	62.83	2.0000	Cannon oil N2700000SP		Malvern Panalytical Ltd	Enter sample description...		1.805E+003	8.00
180.8	17.8424	244.7	1371.706	64.92	1242	25.00	62.83	2.0000	Cannon oil N2700000SP		Malvern Panalytical Ltd	Enter sample description...		1.806E+003	8.00
181.8	17.9512	242.4	1350.368	64.86	1222	25.00	62.83	2.0000	Cannon oil N2700000SP		Malvern Panalytical Ltd	Enter sample description...		1.807E+003	8.00
182.8	18.0553	240.1	1329.878	64.81	1203	25.00	62.83	2.0000	Cannon oil N2700000SP		Malvern Panalytical Ltd	Enter sample description...		1.808E+003	8.00
183.9	18.1458	237.7	1309.807	64.81	1185	25.00	62.83	2.0000	Cannon oil N2700000SP		Malvern Panalytical Ltd	Enter sample description...		1.809E+003	8.00
184.9	18.2462	235.5	1290.457	64.81	1168	25.00	62.83	2.0000	Cannon oil N2700000SP		Malvern Panalytical Ltd	Enter sample description...		1.810E+003	8.00
185.9	18.3420	233.0	1270.068	64.81	1149	25.00	62.83	2.0000	Cannon oil N2700000SP		Malvern Panalytical Ltd	Enter sample description...		1.811E+003	8.00
186.9	18.4539	231.1	1252.377	64.80	1133	25.00	62.83	2.0000	Cannon oil N2700000SP		Malvern Panalytical Ltd	Enter sample description...		1.812E+003	8.00
187.9	18.5432	228.6	1232.834	64.81	1116	25.00	62.83	2.0000	Cannon oil N2700000SP		Malvern Panalytical Ltd	Enter sample description...		1.813E+003	8.00
188.9	18.6653	227.1	1216.519	64.78	1101	25.00	62.83	2.0000	Cannon oil N2700000SP		Malvern Panalytical Ltd	Enter sample description...		1.814E+003	8.00
189.9	18.7645	224.9	1198.590	64.77	1084	25.00	62.83	2.0000	Cannon oil N2700000SP		Malvern Panalytical Ltd	Enter sample description...		1.815E+003	8.00
191.0	18.8451	222.7	1181.680	64.78	1069	25.00	62.83	2.0000	Cannon oil N2700000SP		Malvern Panalytical Ltd	Enter sample description...		1.816E+003	8.00
192.0	18.9473	221.1	1166.850	64.78	1056	25.00	62.83	2.0000	Cannon oil N2700000SP		Malvern Panalytical Ltd	Enter sample description...		1.817E+003	8.00
193.0	19.1130	219.6	1149.112	64.78	1040	25.00	62.83	2.0000	Cannon oil N2700000SP		Malvern Panalytical Ltd	Enter sample description...		1.818E+003	8.00
194.0	19.1456	217.0	1133.620	64.85	1026	25.00	62.83	2.0000	Cannon oil N2700000SP		Malvern Panalytical Ltd	Enter sample description...		1.819E+003	8.00
195.0	19.2279	215.2	1119.288	64.90	1014	25.00	62.83	2.0000	Cannon oil N2700000SP		Malvern Panalytical Ltd	Enter sample description...		1.820E+003	8.00
196.0	19.3691	213.7	1103.536	64.91	999	25.00	62.83	2.0000	Cannon oil N2700000SP		Malvern Panalytical Ltd	Enter sample description...		1.821E+003	8.00
197.1	19.4561	211.4	1086.652	64.98	985	25.00	62.83	2.0000	Cannon oil N2700000SP		Malvern Panalytical Ltd	Enter sample description...		1.822E+003	8.00
198.1	19.5419	209.1	1070.219	65.01	970	24.99	62.83	2.0000	Cannon oil N2700000SP		Malvern Panalytical Ltd	Enter sample description...		1.823E+003	8.00
199.1	19.6343	207.0	1054.417	65.01	956	24.99	62.83	2.0000	Cannon oil N2700000SP		Malvern Panalytical Ltd	Enter sample description...		1.824E+003	8.00
200.1	19.7462	205.5	1040.861	65.00	943	24.99	62.83	2.0000	Cannon oil N2700000SP		Malvern Panalytical Ltd	Enter sample description...		1.826E+003	8.00
201.1	19.8588	203.6	1025.194	65.04	929	24.99	62.83	2.0000	Cannon oil N2700000SP		Malvern Panalytical Ltd	Enter sample description...		1.827E+003	8.00
202.1	19.9506	201.6	1010.620	65.05	916	24.99	62.83	2.0000	Cannon oil N2700000SP		Malvern Panalytical Ltd	Enter sample description...		1.828E+003	8.00
203.1	20.0780	199.8	995.306	65.04	902	24.99	62.83	2.0000	Cannon oil N2700000SP		Malvern Panalytical Ltd	Enter sample description...		1.829E+003	8.00
204.2	20.1478	197.4	979.727	65.05	888	24.99	62.83	2.0000	Cannon oil N2700000SP		Malvern Panalytical Ltd	Enter sample description...		1.830E+003	8.00
205.2	20.2399	195.4	965.176	65.09	875	24.99	62.83	2.0000	Cannon oil N2700000SP		Malvern Panalytical Ltd	Enter sample description...		1.831E+003	8.00
206.2	20.3281	193.5	951.738	65.12	863	24.99	62.83	2.0000	Cannon oil N2700000SP		Malvern Panalytical Ltd	Enter sample description...		1.832E+003	8.00
207.2	20.4210	192.5	942.594	65.15	855	24.99	62.83	2.0000	Cannon oil N2700000SP		Malvern Panalytical Ltd	Enter sample description...		1.833E+003	8.00
208.2	20.5522	191.0	929.200	65.21	844	24.99	62.83	2.0000	Cannon oil N2700000SP		Malvern Panalytical Ltd	Enter sample description...		1.834E+003	8.00
209.2	20.6356	189.0	916.083	65.25	832	24.99	62.83	2.0000	Cannon oil N2700000SP		Malvern Panalytical Ltd	Enter sample description...		1.835E+003	8.00
210.2	20.7687	187.1	900.897	65.29	818	24.99	62.83	2.0000	Cannon oil N2700000SP		Malvern Panalytical Ltd	Enter sample description...		1.836E+003	8.00
211.2	20.8506	185.2	888.116	65.33	807	24.99	62.83	2.0000	Cannon oil N2700000SP		Malvern Panalytical Ltd	Enter sample description...		1.837E+003	8.00
212.2	20.9328	183.6	876.903	65.32	797	24.99	62.83	2.0000	Cannon oil N2700000SP		Malvern Panalytical Ltd	Enter sample description...		1.838E+003	8.00
213.2	21.0566	181.9	863.947	65.35	785	24.99	62.83	2.0000	Cannon oil N2700000SP		Malvern Panalytical Ltd	Enter sample description...		1.839E+003	8.00
214.3	21.1722	179.9	849.880	65.34	772	24.99	62.83	2.0000	Cannon oil N2700000SP		Malvern Panalytical Ltd	Enter sample description...		1.840E+003	8.00
215.4	21.2542	177.7	835.883	65.33	760	24.99	62.83	2.0000	Cannon oil N2700000SP		Malvern Panalytical Ltd	Enter sample description...		1.841E+003	8.00
216.4	21.3514	175.8	823.337	65.33	748	24.99	62.83	2.0000	Cannon oil N2700000SP		Malvern Panalytical Ltd	Enter sample description...		1.842E+003	8.00
217.4	21.4680	174.3	811.908	65.29	738	24.99	62.83	2.0000	Cannon oil N2700000SP		Malvern Panalytical Ltd	Enter sample description...		1.843E+003	8.00
218.4	21.5358	172.3	800.293	65.29	727	24.99	62.83	2.0000	Cannon oil N2700000SP		Malvern Panalytical Ltd	Enter sample description...		1.844E+003	8.00
219.5	21.6220	171.1	791.475	65.31	719	24.99	62.83	2.0000	Cannon oil N2700000SP		Malvern Panalytical Ltd	Enter sample description...		1.845E+003	8.00
220.5	21.7553	169.7	780.061	65.34	709	24.99	62.83	2.0000	Cannon oil N2700000SP		Malvern Panalytical Ltd	Enter sample description...		1.846E+003	8.00
221.5	21.8583	167.7	767.440	65.35	698	24.99	62.83	2.0000	Cannon oil N2700000SP		Malvern Panalytical Ltd	Enter sample description...		1.847E+003	8.00
222.5	21.9331	166.1	757.204	65.39	688	24.99	62.83	2.0000	Cannon oil N2700000SP		Malvern Panalytical Ltd	Enter sample description...		1.848E+003	8.00
223.5	22.0767	164.6	745.467	65.43	678	24.99	62.83	2.0000	Cannon oil N2700000SP		Malvern Panalytical Ltd	Enter sample description...		1.849E+003	8.00
224.5	22.1593	162.6	733.792	65.43	667	24.99	62.83	2.0000	Cannon oil N2700000SP		Malvern Panalytical Ltd	Enter sample description...		1.850E+003	8.00
225.5	22.2504	161.0	723.563	65.44	658	24.99	62.83	2.0000	Cannon oil N2700000SP		Malvern Panalytical Ltd	Enter sample description...		1.851E+003	8.00
226.6	22.3613	159.4	712.682	65.46	648	24.99	62.83	2.0000	Cannon oil N2700000SP		Malvern Panalytical Ltd	Enter sample description...		1.852E+003	8.00
227.6	22.4818	158.4	704.721	65.46	641	24.99	62.83	2.0000	Cannon oil N2700000SP		Malvern Panalytical Ltd	Enter sample description...		1.853E+003	8.00
228.6	22.5649	156.5	693.745	65.46	631	24.99	62.83	2.0000	Cannon oil N2700000SP		Malvern Panalytical Ltd	Enter sample description...		1.854E+003	8.00
229.6	22.6599	154.5	681.606	65.45	620	24.99	62.83	2.0000	Cannon oil N2700000SP		Malvern Panalytical Ltd	Enter sample description...		1.855E+003	8.00
230.6	22.7514	153.1	672.992	65.44	612	24.99	62.83	2.0000	Cannon oil N2700000SP		Malvern Panalytical Ltd	Enter sample description...		1.856E+003	8.00
231.6	22.8322	152.6	668.210	65.46	608	24.99	62.83	2.0000	Cannon oil N2700000SP		Malvern Panalytical Ltd	Enter sample description...		1.857E+003	8.00
232.6	22.9662	150.6	655.592	65.51	597	24.99	62.83	2.0000	Cannon oil N2700000SP		Malvern Panalytical Ltd	Enter sample description...		1.858E+003	8.00
233.7	23.0487	148.3	643.274	65.52	585	24.98	62.83	2.0000	Cannon oil N2700000SP		Malvern Panalytical Ltd	Enter sample description...		1.859E+003	8.00
234.7	23.1482	146.9	634.431	65.56	578	24.98	62.83	2.0000	Cannon oil N2700000SP		Malvern Panalytical Ltd	Enter sample description...		1.860E+003	8.00
235.7	23.2114	145.3	626.119	65.58	570	24.98	62.83	2.0000	Cannon oil N2700000SP		Malvern Panalytical Ltd	Enter sample description...		1.861E+003	8.00
236.7	23.3696	144.2	616.997	65.59	562	24.98	62.83	2.0000	Cannon oil N2700000SP		Malvern Panalytical Ltd	Enter sample description...		1.862E+003	8.00
237.7	23.4474	142.4	607.238	65.57	553	24.98	62.83	2.0000	Cannon oil N2700000SP		Malvern Panalytical Ltd	Enter sample description...		1.863E+003	8.00
238.8	23.5899	140.4	595.104	65.56	542	24.98	62.83	2.0000	Cannon oil N2700000SP		Malvern Panalytical Ltd	Enter sample description...		1.864E+003	8.00
239.8	23.6877	138.4	584.411	65.59	532	24.98	62.83	2.0000	Cannon oil N2700000SP		Malvern Panalytical Ltd	Enter sample description...		1.865E+003	8.00
240.8	23.7403	136.5	574.765	65.55	523	24.98	62.83	2.0000	Cannon oil N2700000SP		Malvern Panalytical Ltd	Enter sample description...		1.866E+003	8.00
241.8	23.8766	135.6	567.813	65.58	517	24.98	62.83	2.0000	Cannon oil N2700000SP		Malvern Panalytical Ltd	Enter sample description...		1.867E+003	8.00
242.8	23.9744	134.0	558.858	65.53	509	24.98	62.83	2.0000	Cannon oil N2700000SP		Malvern Panalytical Ltd	Enter sample description...		1.868E+003	8.00
243.8	24.0131	132.4	551.551	65.53	502	24.98	62.83	2.0000	Cannon oil N2700000SP		Malvern Panalytical Ltd	Enter sample description...		1.869E+003	8.00
244.9	24.1356	131.2	543.577	65.57	495	24.98	62.83	2.0000	Cannon oil N2700000SP		Malvern Panalytical Ltd	Enter sample description...		1.870E+003	8.00
245.9	24.2602	130.0	535.841	65.57	488	24.98	62.83	2.0000	Cannon oil N2700000SP		Malvern Panalytical Ltd	Enter sample description...		1.871E+003	8.00
246.9	24.3261	128.4	527.744	65.62	481	24.98	62.83	2.0000	Cannon oil N2700000SP		Malvern Panalytical Ltd	Enter sample description...		1.872E+003	8.00
247.9	24.4560	126.6	517.720	65.72	472	24.98	62.83	2.0000	Cannon oil N2700000SP		Malvern Panalytical Ltd	Enter sample description...		1.873E+003	8.00
248.9	24.5725	125.1	508.969	65.75	464	24.98	62.83	2.0000	Cannon oil N2700000SP		Malvern Panalytical Ltd	Enter sample description...		1.874E+003	8.00
249.9	24.6671	123.6	501.059	65.87	457	24.98	62.83	2.0000	Cannon oil N2700000SP		Malvern Panalytical Ltd	Enter sample description...		1.875E+003	8.00
251.0	24.7542	122.6	495.192	65.90	452	24.98	62.83	2.0000	Cannon oil N2700000SP		Malvern Panalytical Ltd	Enter sample description...		1.876E+003	8.00
252.0	24.8857	121.3	487.578	65.99	445	24.98	62.83	2.0000	Cannon oil N2700000SP		Malvern Panalytical Ltd	Enter sample description...		1.877E+003	8.00
253.0	24.9849	120.7	482.949	65.99	441	24.98	62.83	2.0000	Cannon oil N2700000SP		Malvern Panalytical Ltd	Enter sample description...		1.878E+003	8.00
254.0	25.0540	119.3	476.210	66.04	435	24.98	62.83	2.0000	Cannon oil N2700000SP		Malvern Panalytical Ltd	Enter sample description...		1.879E+003	8.00
255.0	25.1601	117.7	467.646	66.08	427	24.98	62.83	2.0000	Cannon oil N2700000SP		Malvern Panalytical Ltd	Enter sample description...		1.880E+003	8.00
256.0	25.2970	116.1	458.817	66.07	419	24.98	62.83	2.0000	Cannon oil N2700000SP		Malvern Panalytical Ltd	Enter sample description...		1.881E+003	8.00
257.0	25.3010	114.6	453.045	66.09	414	24.98	62.83	2.0000	Cannon oil N2700000SP		Malvern Panalytical Ltd	Enter sample description...		1.882E+003	8.00
258.1	25.4513	113.4	445.471	66.09	407	24.98	62.83	2.0000	Cannon oil N2700000SP		Malvern Panalytical Ltd	Enter sample description...		1.883E+003	8.00
259.1	25.5582	112.1	438.476	66.08	401	24.98	62.83	2.0000	Cannon oil N2700000SP		Malvern Panalytical Ltd	Enter sample description...		1.884E+003	8.00
260.1	25.6169	111.5	435.105	66.12	398	24.98	62.83	2.0000	Cannon oil N2700000SP		Malvern Panalytical Ltd	Enter sample description...		1.885E+003	8.00
261.1	25.6899	110.7	430.776	66.16	394	24.98	62.83	2.0000	Cannon oil N2700000SP		Malvern Panalytical Ltd	Enter sample description...		1.887E+003	8.00
262.1	25.8624	110.5	427.089	66.19	391	24.98	62.83	2.0000	Cannon oil N2700000SP		Malvern Panalytical Ltd	Enter sample description...		1.888E+003	8.00
263.1	25.9490	109.7	422.606	66.19	387	24.98	62.83	2.0000	Cannon oil N2700000SP		Malvern Panalytical Ltd	Enter sample description...		1.889E+003	8.00
264.1	26.0615	108.8	417.665	66.14	382	24.98	62.83	2.0000	Cannon oil N2700000SP		Malvern Panalytical Ltd	Enter sample description...		1.890E+003	8.00
265.1	26.1782	107.8	411.942	66.12	377	24.98	62.83	2.0000	Cannon oil N2700000SP		Malvern Panalytical Ltd	Enter sample description...		1.891E+003	8.00
266.2	26.2873	106.7	405.970	66.16	371	24.98	62.83	2.0000	Cannon oil N2700000SP		Malvern Panalytical Ltd	Enter sample description...		1.892E+003	8.00
267.2	26.3433	105.8	401.503	66.19	367	24.98	62.83	2.0000	Cannon oil N2700000SP		Malvern Panalytical Ltd	Enter sample description...		1.893E+003	8.00
268.2	26.4466	104.6	395.675	66.24	362	24.98	62.83	2.0000	Cannon oil N2700000SP		Malvern Panalytical Ltd	Enter sample description...		1.894E+003	8.00
269.2	26.5460	104.0	391.628	66.18	358	24.98	62.83	2.0000	Cannon oil N2700000SP		Malvern Panalytical Ltd	Enter sample description...		1.895E+003	8.00
270.2	26.6210	103.1	387.343	66.14	354	24.98	62.83	2.0000	Cannon oil N2700000SP		Malvern Panalytical Ltd	Enter sample description...		1.896E+003	8.00
271.2	26.7101	102.7	384.340	66.14	351	24.98	62.83	2.0000	Cannon oil N2700000SP		Malvern Panalytical Ltd	Enter sample description...		1.897E+003	8.00
272.2	26.8489	101.8	379.128	66.14	347	24.98	62.83	2.0000	Cannon oil N2700000SP		Malvern Panalytical Ltd	Enter sample description...		1.898E+003	8.00
273.2	26.9618	100.0	370.893	66.08	339	24.98	62.83	2.0000	Cannon oil N2700000SP		Malvern Panalytical Ltd	Enter sample description...		1.899E+003	8.00
274.3	27.0490	99.34	367.260	66.14	336	24.98	62.83	2.0000	Cannon oil N2700000SP		Malvern Panalytical Ltd	Enter sample description...		1.900E+003	8.00
275.3	27.1489	97.72	359.944	66.08	329	24.98	62.83	2.0000	Cannon oil N2700000SP		Malvern Panalytical Ltd	Enter sample description...		1.901E+003	8.00
276.3	27.2499	96.76	355.097	66.12	325	24.98	62.83	2.0000	Cannon oil N2700000SP		Malvern Panalytical Ltd	Enter sample description...		1.902E+003	8.00
277.3	27.3752	95.86	350.182	66.15	320	24.98	62.83	2.0000	Cannon oil N2700000SP		Malvern Panalytical Ltd	Enter sample description...		1.903E+003	8.00
278.3	27.4722	94.87	345.342	66.16	316	24.98	62.83	2.0000	Cannon oil N2700000SP		Malvern Panalytical Ltd	Enter sample description...		1.904E+003	8.00
279.3	27.5764	94.06	341.088	66.16	312	24.98	62.83	2.0000	Cannon oil N2700000SP		Malvern Panalytical Ltd	Enter sample description...		1.905E+003	8.00
280.3	27.6645	92.71	335.130	66.30	307	24.98	62.83	2.0000	Cannon oil N2700000SP		Malvern Panalytical Ltd	Enter sample description...		1.906E+003	8.00
281.4	27.7467	91.44	329.540	66.36	302	24.98	62.83	2.0000	Cannon oil N2700000SP		Malvern Panalytical Ltd	Enter sample description...		1.907E+003	8.00
282.4	27.8147	90.47	325.243	66.32	298	24.98	62.83	2.0000	Cannon oil N2700000SP		Malvern Panalytical Ltd	Enter sample description...		1.908E+003	8.00
283.4	27.9239	90.36	323.604	66.38	296	24.98	62.83	2.0000	Cannon oil N2700000SP		Malvern Panalytical Ltd	Enter sample description...		1.909E+003	8.00
284.4	28.0084	89.40	319.204	66.30	292	24.98	62.83	2.0000	Cannon oil N2700000SP		Malvern Panalytical Ltd	Enter sample description...		1.910E+003	8.00
285.4	28.1360	88.11	313.166	66.26	287	24.98	62.83	2.0000	Cannon oil N2700000SP		Malvern Panalytical Ltd	Enter sample description...		1.911E+003	8.00
286.4	28.2576	86.97	307.786	66.25	282	24.98	62.83	2.0000	Cannon oil N2700000SP		Malvern Panalytical Ltd	Enter sample description...		1.912E+003	8.00
287.5	28.3449	85.90	303.036	66.21	277	24.98	62.83	2.0000	Cannon oil N2700000SP		Malvern Panalytical Ltd	Enter sample description...		1.913E+003	8.00
288.5	28.4116	85.28	300.151	66.25	275	24.98	62.83	2.0000	Cannon oil N2700000SP		Malvern Panalytical Ltd	Enter sample description...		1.914E+003	8.00
289.5	28.5290	84.32	295.550	66.23	270	24.98	62.83	2.0000	Cannon oil N2700000SP		Malvern Panalytical Ltd	Enter sample description...		1.915E+003	8.00
290.5	28.6693	83.44	291.041	66.26	266	24.98	62.83	2.0000	Cannon oil N2700000SP		Malvern Panalytical Ltd	Enter sample description...		1.916E+003	8.00
291.5	28.7224	83.16	289.534	66.39	265	24.98	62.83	2.0000	Cannon oil N2700000SP		Malvern Panalytical Ltd	Enter sample description...		1.917E+003	8.00
292.5	28.8552	83.61	289.746	66.33	265	24.98	62.83	2.0000	Cannon oil N2700000SP		Malvern Panalytical Ltd	Enter sample description...		1.918E+003	8.00
293.5	28.9034	83.34	288.328	66.31	264	24.98	62.83	2.0000	Cannon oil N2700000SP		Malvern Panalytical Ltd	Enter sample description...		1.919E+003	8.00
294.6	29.0451	82.81	285.093	66.29	261	24.98	62.83	2.0000	Cannon oil N2700000SP		Malvern Panalytical Ltd	Enter sample description...		1.920E+003	8.00
295.6	29.1851	82.35	282.169	66.37	259	24.98	62.83	2.0000	Cannon oil N2700000SP		Malvern Panalytical Ltd	Enter sample description...		1.921E+003	8.00
296.6	29.2751	80.74	275.804	66.27	252	24.98	62.83	2.0000	Cannon oil N2700000SP		Malvern Panalytical Ltd	Enter sample description...		1.922E+003	8.00
297.6	29.3361	79.82	272.073	66.29	249	24.98	62.83	2.0000	Cannon oil N2700000SP		Malvern Panalytical Ltd	Enter sample description...		1.923E+003	8.00
298.6	29.4036	79.28	269.614	66.42	247	24.98	62.83	2.0000	Cannon oil N2700000SP		Malvern Panalytical Ltd	Enter sample description...		1.924E+003	8.00
299.6	29.5046	78.53	266.145	66.48	244	24.98	62.83	2.0000	Cannon oil N2700000SP		Malvern Panalytical Ltd	Enter sample description...		1.925E+003	8.00
300.6	29.6793	77.73	261.900	66.51	240	24.98	62.83	2.0000	Cannon oil N2700000SP		Malvern Panalytical Ltd	Enter sample description...		1.926E+003	8.00
301.6	29.7471	76.63	257.595	66.65	237	24.98	62.83	2.0000	Cannon oil N2700000SP		Malvern Panalytical Ltd	Enter sample description...		1.927E+003	8.00
302.7	29.8668	75.93	254.243	66.65	233	24.98	62.83	2.0000	Cannon oil N2700000SP		Malvern Panalytical Ltd	Enter sample description...		1.928E+003	8.00
303.7	29.9868	75.03	250.195	66.58	230	24.98	62.83	2.0000	Cannon oil N2700000SP		Malvern Panalytical Ltd	Enter sample description...		1.929E+003	8.00
304.7	30.0192	74.25	247.346	66.64	227	24.98	62.83	2.0000	Cannon oil N2700000SP		Malvern Panalytical Ltd	Enter sample description...		1.930E+003	8.00
