# Supplementary material for: Experimental study on the effect of Coumarone resin on the performance of SBS-modified asphalt
Source: PLoS One. 2024 Apr 18;19(4):e0301528. doi: 10.1371/journal.pone.0301528 (PMC11025964; doi:10.1371/journal.pone.0301528)
Supplement: S1 Data — (ZIP) [file pone.0301528.s001.zip › test data/physical property.xls]

## Sheet: Sheet1
	penetration （0.1mm）	softening point（℃）	5℃ ductility（mm）	Elastic recovery（％）
SBS-CR0	41.3	61.9	141	0.68
SBS-CR1	39.5	63.6	180	0.7
SBS-CR2	37	64.3	210	0.75
SBS-CR3	32.4	66.8	200	0.76
SBS-CR4	31.7	68.5	175	0.8
